# Supplementary material for: Crystal structure of tetra­aquabis(1,3-dimethyl-2,6-dioxo-3,7-di­hydro-1H-purin-9-ido)magnesium
Source: Acta Crystallogr E Crystallogr Commun. 2015 Feb 28;71(Pt 3):321–3. doi: 10.1107/S2056989015003758 (PMC4350700; doi:10.1107/S2056989015003758)
Supplement: Supplementary file 1 [file e-71-00321-sup1.cif]

##############################################################################
#                                                                            #
# This CIF contains the data in a paper accepted for publication in          #
# Acta Crystallographica Section E. It conforms to the requirements of       #
# Notes for Authors for Acta Crystallographica Section E, and has been       #
# peer reviewed under the auspices of the IUCr Commission on Journals.       #
#                                                                            #
# Full details of the Crystallographic Information File format               #
# are given in the paper "The Crystallographic Information File (CIF):       #
# a New Standard Archive File for Crystallography" by S. R. Hall, F. H.      #
# Allen and I. D. Brown [Acta Cryst. (1991), A47, 655-685].                  #
#                                                                            #
# The current version of the core CIF dictionary is obtainable from          #
# ftp://ftp.iucr.org/pub/cif_core.dic.                                       #
#                                                                            #
# Software is freely available for graphical display of the structure(s)     #
# in this CIF. For information consult the CIF software page                 #
# http://www.iucr.org/resources/cif/software.                                #
#                                                                            #
# This file may be used for bona fide research purposes within the           #
# scientific community so long as proper attribution is given to the journal # 
# article from which it was obtained.                                        #
#                                                                            #
##############################################################################
data_I
_audit_creation_method     SHELXL-97
_database_code_depnum_ccdc_archive     'CCDC 1050901'
_chemical_name_systematic
;\
tetraaquabis(1,3-dimethyl-2,6-dioxo-3,7-dihydro-1<i>H</i>-purin-\
9-ido)magnesium(II)
;
_chemical_name_common     ?
_chemical_formula_moiety     '2(C7 H7 N4 O2) Mg,4(H2 O)'
_chemical_formula_sum     'C14 H22 Mg N8 O8'
_chemical_formula_iupac     '[Mg (C7 H7 N4 O2)2 (H2 O)4]'
_chemical_formula_weight     454.71
_chemical_melting_point     ?
_symmetry_cell_setting     monoclinic
_symmetry_space_group_name_H-M     'P 21/c'
_symmetry_space_group_name_Hall     '-P 2ybc'
loop_
    _symmetry_equiv_pos_as_xyz
    'x, y, z'
    '-x, y+1/2, -z+1/2'
    '-x, -y, -z'
    'x, -y-1/2, z-1/2'
_cell_length_a     7.694(4)
_cell_length_b     13.399(7)
_cell_length_c     9.739(5)
_cell_angle_alpha     90.00
_cell_angle_beta     105.169(9)
_cell_angle_gamma     90.00
_cell_volume     969.0(9)
_cell_formula_units_Z     2
_cell_measurement_reflns_used     2170
_cell_measurement_theta_min     2.6475
_cell_measurement_theta_max     27.4972
_cell_measurement_temperature     295(2)
_exptl_crystal_description     prism
_exptl_crystal_colour     colorless
_exptl_crystal_size_max     0.2
_exptl_crystal_size_mid     0.2
_exptl_crystal_size_min     0.2
_exptl_crystal_density_diffrn     1.558
_exptl_crystal_density_meas     ?
_exptl_crystal_density_method     'not measured'
_exptl_crystal_F_000     476
_exptl_absorpt_coefficient_mu     0.156
_exptl_absorpt_correction_type     multi-scan
_exptl_absorpt_process_details
;
(CrystalClear; Rigaku, 2000)
;
_exptl_absorpt_correction_T_min     0.9489
_exptl_absorpt_correction_T_max     1.0000
_exptl_special_details
;
;
_diffrn_ambient_temperature     293(2)
_diffrn_radiation_type     MoK\a
_diffrn_radiation_wavelength     0.71073
_diffrn_radiation_source     'fine-focus sealed tube'
_diffrn_radiation_monochromator     graphite
_diffrn_measurement_device_type     'Rigaku CCD'
_diffrn_measurement_method     'CCD_Profile_fitting'
_diffrn_detector_area_resol_mean     14.6306
_diffrn_reflns_number     7442
_diffrn_reflns_av_R_equivalents     0.0318
_diffrn_reflns_av_sigmaI/netI     0.0306
_diffrn_reflns_theta_min     2.65
_diffrn_reflns_theta_max     27.51
_diffrn_reflns_theta_full     27.51
_diffrn_measured_fraction_theta_max     0.966
_diffrn_measured_fraction_theta_full     0.966
_diffrn_reflns_limit_h_min     -8
_diffrn_reflns_limit_h_max     9
_diffrn_reflns_limit_k_min     -17
_diffrn_reflns_limit_k_max     17
_diffrn_reflns_limit_l_min     -11
_diffrn_reflns_limit_l_max     12
_diffrn_standards_number     ?
_diffrn_standards_interval_count     ?
_diffrn_standards_interval_time     ?
_diffrn_standards_decay_%     ?
_refine_special_details
;
Refinement of <i>F</i>^2^ against ALL reflections. The weighted <i>R</i>-factor
<i>wR</i> and goodness of fit <i>S</i> are based on <i>F</i>^2^, conventional
<i>R</i>-factors <i>R</i> are based on <i>F</i>, with <i>F</i> set to zero for
negative <i>F</i>^2^. The threshold expression of <i>F</i>^2^ >
\s(<i>F</i>^2^) is used only for calculating <i>R</i>-factors(gt) <i>etc</i>.
and is not relevant to the choice of reflections for refinement.
<i>R</i>-factors based on <i>F</i>^2^ are statistically about twice as large
as those based on <i>F</i>, and <i>R</i>- factors based on ALL data will be
even larger.
;
_reflns_number_total     2153
_reflns_number_gt     1738
_reflns_threshold_expression     I>2\s(I)
_refine_ls_structure_factor_coef     Fsqd
_refine_ls_matrix_type     full
_refine_ls_R_factor_all     0.0639
_refine_ls_R_factor_gt     0.0490
_refine_ls_wR_factor_gt     0.1137
_refine_ls_wR_factor_ref     0.1227
_refine_ls_goodness_of_fit_ref     1.094
_refine_ls_restrained_S_all     1.093
_refine_ls_number_reflns     2153
_refine_ls_number_parameters     160
_refine_ls_number_restraints     4
_refine_ls_hydrogen_treatment     mixed
_refine_ls_weighting_scheme     calc
_refine_ls_weighting_details
         'calc w=1/[\s^2^(Fo^2^)+(0.0542P)^2^+0.4099P] where P=(Fo^2^+2Fc^2^)/3'
_atom_sites_solution_hydrogens     geom
_atom_sites_solution_primary     direct
_atom_sites_solution_secondary     difmap
_refine_ls_shift/su_max     0.000
_refine_ls_shift/su_mean     0.000
_refine_diff_density_max     0.288
_refine_diff_density_min     -0.251
_refine_ls_extinction_method     none
_refine_ls_extinction_coef     ?
loop_
    _atom_type_symbol
    _atom_type_description
    _atom_type_scat_dispersion_real
    _atom_type_scat_dispersion_imag
    _atom_type_scat_source
    'C' 'C' 0.0033 0.0016
                         'International Tables Vol C Tables 4.2.6.8 and 6.1.1.4'
    'H' 'H' 0.0000 0.0000
                         'International Tables Vol C Tables 4.2.6.8 and 6.1.1.4'
    'N' 'N' 0.0061 0.0033
                         'International Tables Vol C Tables 4.2.6.8 and 6.1.1.4'
    'O' 'O' 0.0106 0.0060
                         'International Tables Vol C Tables 4.2.6.8 and 6.1.1.4'
    'Mg' 'Mg' 0.0486 0.0363
                         'International Tables Vol C Tables 4.2.6.8 and 6.1.1.4'
_computing_data_collection
;
CrystalClear (Rigaku, 2000)
;
_computing_cell_refinement
;
CrystalClear (Rigaku, 2000)
;
_computing_data_reduction
;
CrystalClear (Rigaku, 2000)
;
_computing_structure_solution
;
SHELXS97 (Sheldrick, 2008)
;
_computing_structure_refinement
;
SHELXL97 (Sheldrick, 2008)
;
_computing_molecular_graphics
;
X-SEED (Barbour, 2001)
;
_computing_publication_material
;
SHELXL97 (Sheldrick, 2008)
;
loop_
    _atom_site_type_symbol
    _atom_site_label
    _atom_site_fract_x
    _atom_site_fract_y
    _atom_site_fract_z
    _atom_site_U_iso_or_equiv
    _atom_site_adp_type
    _atom_site_calc_flag
    _atom_site_refinement_flags
    _atom_site_occupancy
    _atom_site_symmetry_multiplicity
    _atom_site_disorder_assembly
    _atom_site_disorder_group
    Mg Mg1 0.5000 0.0000 0.5000 0.0220(2) Uani d S 1 2 . .
    O O1 0.0856(2) -0.02565(12) -0.27579(14) 0.0366(4) Uani d . 1 1 . .
    O O2 0.2118(2) -0.14692(11) 0.17770(15) 0.0396(4) Uani d . 1 1 . .
    O O3 0.5654(2) 0.14587(11) 0.56135(16) 0.0361(4) Uani d D 1 1 . .
    O O4 0.2306(2) 0.02272(14) 0.49391(16) 0.0419(4) Uani d D 1 1 . .
    N N1 0.4375(2) 0.04557(11) 0.27257(16) 0.0253(4) Uani d . 1 1 . .
    N N2 0.4425(2) 0.16133(12) 0.09955(17) 0.0295(4) Uani d . 1 1 . .
    N N3 0.2518(2) 0.07368(12) -0.10112(17) 0.0277(4) Uani d . 1 1 . .
    N N4 0.1533(2) -0.08355(12) -0.04781(17) 0.0260(4) Uani d . 1 1 . .
    C C1 0.4967(3) 0.13335(14) 0.2386(2) 0.0285(4) Uani d . 1 1 . .
    H H1 0.5733 0.1745 0.3083 0.034 Uiso calc R 1 1 . .
    C C2 0.3344(2) 0.01127(14) 0.14086(19) 0.0231(4) Uani d . 1 1 . .
    C C3 0.3417(3) 0.08329(14) 0.0411(2) 0.0241(4) Uani d . 1 1 . .
    C C4 0.2540(4) 0.15494(17) -0.2003(2) 0.0426(6) Uani d . 1 1 . .
    H H4A 0.3623 0.1497 -0.2350 0.064 Uiso calc R 1 1 . .
    H H4B 0.2543 0.2190 -0.1517 0.064 Uiso calc R 1 1 . .
    H H4C 0.1468 0.1507 -0.2809 0.064 Uiso calc R 1 1 . .
    C C5 0.0602(3) -0.17694(16) -0.1029(2) 0.0379(5) Uani d . 1 1 . .
    H H5A -0.0695 -0.1645 -0.1367 0.057 Uiso calc R 1 1 . .
    H H5B 0.0827 -0.2270 -0.0269 0.057 Uiso calc R 1 1 . .
    H H5C 0.1054 -0.2016 -0.1819 0.057 Uiso calc R 1 1 . .
    C C6 0.1602(2) -0.01192(15) -0.1483(2) 0.0263(4) Uani d . 1 1 . .
    C C7 0.2344(3) -0.07757(14) 0.1001(2) 0.0256(4) Uani d . 1 1 . .
    H H3A 0.505(3) 0.2015(13) 0.557(3) 0.058(8) Uiso d D 1 1 . .
    H H3B 0.644(3) 0.149(2) 0.6439(17) 0.059(9) Uiso d D 1 1 . .
    H H4D 0.188(4) 0.007(2) 0.566(2) 0.072(10) Uiso d D 1 1 . .
    H H4E 0.142(3) 0.023(2) 0.4175(19) 0.055(8) Uiso d D 1 1 . .
loop_
    _atom_site_aniso_label
    _atom_site_aniso_U_11
    _atom_site_aniso_U_22
    _atom_site_aniso_U_33
    _atom_site_aniso_U_12
    _atom_site_aniso_U_13
    _atom_site_aniso_U_23
    Mg1 0.0247(5) 0.0223(4) 0.0169(5) 0.0003(3) 0.0018(3) 0.0002(3)
    O1 0.0312(8) 0.0563(10) 0.0181(7) -0.0009(7) -0.0013(6) -0.0023(6)
    O2 0.0501(9) 0.0329(8) 0.0287(8) -0.0141(7) -0.0021(7) 0.0066(6)
    O3 0.0495(10) 0.0243(7) 0.0278(8) 0.0015(7) -0.0020(7) -0.0018(6)
    O4 0.0278(8) 0.0722(12) 0.0239(9) 0.0027(8) 0.0034(7) 0.0008(8)
    N1 0.0292(9) 0.0234(8) 0.0207(8) -0.0013(6) 0.0022(7) -0.0005(6)
    N2 0.0375(9) 0.0255(8) 0.0238(9) -0.0042(7) 0.0052(7) 0.0021(6)
    N3 0.0311(9) 0.0309(9) 0.0189(8) 0.0003(7) 0.0026(7) 0.0055(6)
    N4 0.0252(8) 0.0274(8) 0.0225(8) -0.0018(6) 0.0010(7) -0.0027(6)
    C1 0.0323(10) 0.0253(10) 0.0257(10) -0.0041(8) 0.0037(8) -0.0012(8)
    C2 0.0242(9) 0.0244(9) 0.0193(9) 0.0017(7) 0.0035(7) 0.0005(7)
    C3 0.0248(9) 0.0253(9) 0.0211(9) 0.0040(7) 0.0042(7) 0.0007(7)
    C4 0.0566(15) 0.0412(13) 0.0274(12) 0.0027(11) 0.0064(10) 0.0114(9)
    C5 0.0399(12) 0.0357(11) 0.0332(12) -0.0078(9) 0.0011(10) -0.0100(9)
    C6 0.0202(9) 0.0367(11) 0.0205(10) 0.0047(8) 0.0029(7) -0.0006(8)
    C7 0.0257(10) 0.0274(9) 0.0223(10) 0.0003(7) 0.0039(8) 0.0000(7)
_geom_special_details
;
All e.s.d.'s (except the e.s.d. in the dihedral angle between two l.s. planes)
are estimated using the full covariance matrix. The cell e.s.d.'s are taken
into account individually in the estimation of e.s.d.'s in distances, angles
and torsion angles; correlations between e.s.d.'s in cell parameters are only
used when they are defined by crystal symmetry. An approximate (isotropic)
treatment of cell e.s.d.'s is used for estimating e.s.d.'s involving l.s.
planes.
;
loop_
    _geom_bond_atom_site_label_1
    _geom_bond_atom_site_label_2
    _geom_bond_site_symmetry_2
    _geom_bond_distance
    _geom_bond_publ_flag
    Mg1 O3 3_656 2.0672(17) yes
    Mg1 O3 . 2.0672(17) ?
    Mg1 O4 3_656 2.081(2) yes
    Mg1 O4 . 2.081(2) ?
    Mg1 N1 3_656 2.2255(19) yes
    Mg1 N1 . 2.2255(19) ?
    O1 C6 . 1.238(2) ?
    O2 C7 . 1.238(2) ?
    O3 H3A . 0.875(10) ?
    O3 H3B . 0.872(10) ?
    O4 H4D . 0.873(10) ?
    O4 H4E . 0.867(10) ?
    N1 C1 . 1.334(3) ?
    N1 C2 . 1.398(2) ?
    N2 C3 . 1.337(2) ?
    N2 C1 . 1.361(3) ?
    N3 C6 . 1.361(3) ?
    N3 C3 . 1.383(2) ?
    N3 C4 . 1.459(3) ?
    N4 C6 . 1.382(3) ?
    N4 C7 . 1.414(3) ?
    N4 C5 . 1.472(3) ?
    C1 H1 . 0.9500 ?
    C2 C3 . 1.381(3) ?
    C2 C7 . 1.416(3) ?
    C4 H4A . 0.9800 ?
    C4 H4B . 0.9800 ?
    C4 H4C . 0.9800 ?
    C5 H5A . 0.9800 ?
    C5 H5B . 0.9800 ?
    C5 H5C . 0.9800 ?
loop_
    _geom_angle_atom_site_label_1
    _geom_angle_atom_site_label_2
    _geom_angle_atom_site_label_3
    _geom_angle_site_symmetry_1
    _geom_angle_site_symmetry_3
    _geom_angle
    _geom_angle_publ_flag
    O3 Mg1 O3 3_656 . 180.00(3) yes
    O3 Mg1 O4 3_656 3_656 92.02(7) ?
    O3 Mg1 O4 . 3_656 87.98(7) yes
    O3 Mg1 O4 3_656 . 87.98(7) ?
    O3 Mg1 O4 . . 92.02(7) yes
    O4 Mg1 O4 3_656 . 180.0 yes
    O3 Mg1 N1 3_656 3_656 90.06(6) ?
    O3 Mg1 N1 . 3_656 89.94(6) yes
    O4 Mg1 N1 3_656 3_656 88.69(6) ?
    O4 Mg1 N1 . 3_656 91.31(6) yes
    O3 Mg1 N1 3_656 . 89.94(6) ?
    O3 Mg1 N1 . . 90.06(6) yes
    O4 Mg1 N1 3_656 . 91.31(6) ?
    O4 Mg1 N1 . . 88.69(6) yes
    N1 Mg1 N1 3_656 . 180.0 yes
    Mg1 O3 H3A . . 135.0(19) ?
    Mg1 O3 H3B . . 111.8(19) ?
    H3A O3 H3B . . 103(3) ?
    Mg1 O4 H4D . . 122(2) ?
    Mg1 O4 H4E . . 125.3(19) ?
    H4D O4 H4E . . 108(3) ?
    C1 N1 C2 . . 102.20(16) ?
    C1 N1 Mg1 . . 119.32(12) ?
    C2 N1 Mg1 . . 138.26(13) ?
    C3 N2 C1 . . 101.59(16) ?
    C6 N3 C3 . . 119.72(16) ?
    C6 N3 C4 . . 120.00(17) ?
    C3 N3 C4 . . 120.28(17) ?
    C6 N4 C7 . . 126.42(16) ?
    C6 N4 C5 . . 115.94(16) ?
    C7 N4 C5 . . 117.55(16) ?
    N1 C1 N2 . . 116.97(17) ?
    N1 C1 H1 . . 121.5 ?
    N2 C1 H1 . . 121.5 ?
    C3 C2 N1 . . 107.34(17) ?
    C3 C2 C7 . . 120.60(17) ?
    N1 C2 C7 . . 132.06(17) ?
    N2 C3 C2 . . 111.89(17) ?
    N2 C3 N3 . . 125.57(17) ?
    C2 C3 N3 . . 122.53(17) ?
    N3 C4 H4A . . 109.5 ?
    N3 C4 H4B . . 109.5 ?
    H4A C4 H4B . . 109.5 ?
    N3 C4 H4C . . 109.5 ?
    H4A C4 H4C . . 109.5 ?
    H4B C4 H4C . . 109.5 ?
    N4 C5 H5A . . 109.5 ?
    N4 C5 H5B . . 109.5 ?
    H5A C5 H5B . . 109.5 ?
    N4 C5 H5C . . 109.5 ?
    H5A C5 H5C . . 109.5 ?
    H5B C5 H5C . . 109.5 ?
    O1 C6 N3 . . 121.81(19) ?
    O1 C6 N4 . . 120.91(19) ?
    N3 C6 N4 . . 117.28(17) ?
    O2 C7 N4 . . 118.96(17) ?
    O2 C7 C2 . . 127.74(18) ?
    N4 C7 C2 . . 113.31(17) ?
loop_
    _geom_hbond_atom_site_label_D
    _geom_hbond_atom_site_label_H
    _geom_hbond_atom_site_label_A
    _geom_hbond_site_symmetry_A
    _geom_hbond_distance_DH
    _geom_hbond_distance_HA
    _geom_hbond_distance_DA
    _geom_hbond_angle_DHA
    O3 H3A N2 4_566 0.875(10) 1.970(14) 2.809(3) 160(3)
    O3 H3B O2 3_656 0.872(10) 1.800(11) 2.668(2) 173(3)
    O4 H4E O1 3 0.867(10) 1.926(12) 2.780(2) 168(3)
    O4 H4D O1 1_556 0.873(10) 1.956(11) 2.829(3) 178(3)
data_LOU
_journal_date_recd_electronic     2015-02-03
_journal_date_accepted     2015-02-23
_journal_name_full     'Acta Crystallographica, Section E'
_journal_year     2015
_journal_volume     71
_journal_issue      3
_journal_page_first     321
_journal_page_last     323
_journal_paper_category     GM
_journal_paper_doi     10.1107/S2056989015003758
_journal_coeditor_code     LH5752
_publ_contact_author     'Lou,Benyong'
_publ_contact_author_email     'lby@mju.edu.cn'
_publ_contact_author_phone     ?
_publ_section_title
;\
Crystal structure of
tetraaquabis(1,3-dimethyl-2,6-dioxo-3,7-dihydro-1<i>H</i>-purin-9-ido)\
magnesium
;
loop_
    _publ_author_name
    _publ_author_address
    'Shi, Yabin'
;  Department of Chemistry and Chemical Engineering
   Minjiang University, Fuzhou 350108, People's Republic of China
;
    'Lou, Benyong'
;  Department of Chemistry and Chemical Engineering
   Minjiang University, Fuzhou 350108, People's Republic of China
;
_publ_section_synopsis
;
The title complex, [Mg(C~7~H~7~N~4~O~2~)~2~(H~2~O)~4~], lies across an
inversion centre and the Mg^II^ atom is coordinated in a slightly distorted
octahedral environment by four aqua ligands in the equatorial sites and
imidazole ring N atoms in the axial sites. In the crystal, O---H...O and
O---H...N hydrogen bonds link complex molecules, forming a three-dimensional
network incorporating <i>R</i>~4~^2^(8) and <i>R</i>~2~^2^(18) graph-set
motifs.
;
