# Supplementary material for: Crystal structure of tetra­aquabis(1,3-dimethyl-2,6-dioxo-3,7-di­hydro-1H-purin-9-ido)magnesium
Source: Acta Crystallogr E Crystallogr Commun. 2015 Feb 28;71(Pt 3):321–3. doi: 10.1107/S2056989015003758 (PMC4350700; doi:10.1107/S2056989015003758)
Supplement: Supplementary file 2 [file e-71-00321-Isup2.hkl]

# 
# h,k,l, Fc-squared, Fo-squared, sigma(Fo-squared) and status flag 
# 
data_I
_shelx_title ' lou in P2(1)/c' 
_shelx_refln_list_code          4 
_shelx_F_calc_maximum      157.02 
_exptl_crystal_F_000       476.00 
_reflns_d_resolution_high  0.7693 
 
loop_ 
 _symmetry_equiv_pos_as_xyz 
 'x, y, z' 
 '-x, y+1/2, -z+1/2' 
 '-x, -y, -z' 
 'x, -y-1/2, z-1/2' 
 
_cell_length_a     7.6937 
_cell_length_b    13.3991 
_cell_length_c     9.7390 
_cell_angle_alpha  90.000 
_cell_angle_beta  105.169 
_cell_angle_gamma  90.000 
 
_shelx_F_squared_multiplier     1.000 
 
loop_ 
 _refln_index_h 
 _refln_index_k 
 _refln_index_l 
 _refln_F_squared_calc 
 _refln_F_squared_meas 
 _refln_F_squared_sigma 
 _refln_observed_status 
   2   0   0      534.59      545.15      6.31 o 
   4   0   0     1203.40     1282.29     14.81 o 
   5   0   0       34.28       22.33      3.23 o 
   6   0   0       78.40       53.85      5.46 o 
   7   0   0      235.85      239.02      8.78 o 
   8   0   0        3.52        1.44      3.01 o 
   9   0   0       26.31       17.31      6.26 o 
   2   1   0     2076.16     2156.57      8.64 o 
   3   1   0      348.83      296.07      4.01 o 
   4   1   0       40.21       47.42      3.66 o 
   5   1   0        2.59        3.06      1.60 o 
   6   1   0       79.29       78.25      4.94 o 
   7   1   0        3.51        3.93      2.56 o 
   8   1   0        4.00        4.36      1.95 o 
   9   1   0       12.12       16.14      4.79 o 
   1   2   0        4.57        3.51      0.64 o 
   2   2   0     1332.29     1289.37      5.34 o 
   3   2   0      752.19      715.08      5.21 o 
   4   2   0       24.15       25.04      3.06 o 
   5   2   0      134.13      140.49      3.58 o 
   6   2   0       92.63       94.11      3.77 o 
   7   2   0      107.93      122.32      5.85 o 
   8   2   0       44.13       49.27      5.20 o 
   9   2   0        5.08        1.91      3.40 o 
   1   3   0       44.96       45.46      2.09 o 
   2   3   0     2476.37     2596.72      8.02 o 
   3   3   0       47.09       62.97      2.42 o 
   4   3   0      194.15      184.42      3.72 o 
   5   3   0      111.49      109.19      3.42 o 
   6   3   0        0.05        7.69      1.71 o 
   7   3   0        0.04        1.97      1.78 o 
   8   3   0       33.60       34.13      3.97 o 
   9   3   0        3.65        4.16      4.21 o 
   0   4   0      376.18      378.63      5.34 o 
   1   4   0     1016.40      912.75      5.39 o 
   2   4   0       15.14       23.85      1.97 o 
   3   4   0        7.72       12.00      1.26 o 
   4   4   0       69.70       96.13      3.30 o 
   5   4   0      315.29      297.96      5.54 o 
   6   4   0       75.62       99.84      5.59 o 
   7   4   0       61.34       71.71      6.68 o 
   8   4   0        1.48        5.10      4.16 o 
   9   4   0        3.19        2.74      2.37 o 
   1   5   0      715.84      708.30      5.21 o 
   2   5   0     1104.44     1162.16      7.48 o 
   3   5   0       58.86       48.59      1.88 o 
   4   5   0      205.58      162.12      3.44 o 
   5   5   0      171.49      155.22      5.03 o 
   6   5   0       78.52       78.40      3.90 o 
   7   5   0       10.11        7.29      2.03 o 
   8   5   0       18.27       13.71      3.42 o 
   9   5   0        3.17       11.42      3.56 o 
   0   6   0     5859.94     5925.39     38.44 o 
   1   6   0      599.43      618.75      6.38 o 
   2   6   0     1430.37     1570.76     12.56 o 
   3   6   0      544.42      469.95      5.35 o 
   4   6   0      198.50      199.12      3.52 o 
   5   6   0       53.52       53.21      3.42 o 
   6   6   0        0.06        0.97      2.47 o 
   7   6   0       77.17       85.38      4.29 o 
   8   6   0       40.87       46.16      5.17 o 
   9   6   0        5.58        3.51      3.41 o 
   1   7   0      158.92      162.90      3.65 o 
   2   7   0      374.14      377.82      5.58 o 
   3   7   0      139.97      137.44      3.48 o 
   4   7   0      609.66      618.01      5.68 o 
   5   7   0       39.38       34.45      3.85 o 
   6   7   0       38.16       33.97      3.87 o 
   7   7   0        1.38        3.17      1.65 o 
   8   7   0        0.03       -3.38      4.06 o 
   0   8   0      177.90      146.91      5.88 o 
   1   8   0      345.83      365.86      5.56 o 
   2   8   0      210.32      198.23      5.05 o 
   3   8   0      401.21      427.13      5.20 o 
   4   8   0       40.17       38.46      2.38 o 
   5   8   0       90.85       97.52      4.69 o 
   6   8   0      414.67      417.74      8.41 o 
   7   8   0       88.68       82.42      4.51 o 
   8   8   0        9.72        9.49      3.77 o 
   1   9   0        0.17        2.50      1.93 o 
   2   9   0       15.14       14.20      2.44 o 
   3   9   0       50.75       49.98      3.39 o 
   4   9   0       16.61       24.26      2.49 o 
   5   9   0        7.23        8.63      1.83 o 
   6   9   0        1.58        3.73      2.08 o 
   7   9   0        0.00        1.66      3.11 o 
   8   9   0        1.08        3.19      1.97 o 
   0  10   0      161.97      147.20      6.31 o 
   1  10   0      161.51      162.40      7.61 o 
   2  10   0       12.48       10.21      2.32 o 
   3  10   0       11.23        8.55      2.27 o 
   4  10   0       58.87       53.86      2.92 o 
   5  10   0      159.08      162.65      5.30 o 
   6  10   0      414.97      418.93     30.46 o 
   7  10   0       66.78       71.79      4.24 o 
   1  11   0        2.85        4.66      4.45 o 
   2  11   0        0.56        0.54      2.09 o 
   3  11   0       48.79       42.51      2.80 o 
   4  11   0       22.12       22.97      3.11 o 
   5  11   0        2.35       -0.06      2.14 o 
   6  11   0       58.77       61.29      5.04 o 
   7  11   0        0.44        4.07      2.50 o 
   0  12   0     1026.11     1000.57     21.47 o 
   1  12   0        4.31        3.77      3.40 o 
   2  12   0      126.40      120.29      4.87 o 
   3  12   0        3.50        5.43      3.60 o 
   4  12   0       16.74       15.04      3.18 o 
   5  12   0        4.22        9.42      3.10 o 
   6  12   0       34.32       36.50      4.64 o 
   1  13   0        8.24        8.02      2.99 o 
   2  13   0      181.22      192.22      7.31 o 
   3  13   0       23.84       23.66      2.80 o 
   4  13   0        5.50        9.98      2.98 o 
   5  13   0        2.07        3.74      2.74 o 
   6  13   0        4.69        5.62      2.16 o 
   0  14   0      635.95      645.05     13.97 o 
   1  14   0      171.15      193.64      8.82 o 
   2  14   0       51.85       46.47      4.09 o 
   3  14   0      123.55      130.68      5.77 o 
   4  14   0      110.39      114.89      5.80 o 
   5  14   0        2.46        7.85      5.49 o 
   1  15   0        6.04        4.69      2.84 o 
   2  15   0       62.89       52.34      3.86 o 
   3  15   0       18.49       16.36      5.27 o 
   4  15   0      225.30      232.40     41.73 o 
   0  16   0       11.72       28.96      8.89 o 
   1  16   0        4.92        2.70      2.57 o 
   2  16   0       27.06       28.70      5.11 o 
   3  16   0        4.92        0.76      3.07 o 
   1  17   0        5.51        8.93      2.91 o 
   2  17   0       10.75        9.86      2.71 o 
  -9   1   1        1.63       -1.85      5.33 o 
  -8   1   1      156.95      155.72      9.55 o 
  -7   1   1      298.96      312.70      8.50 o 
  -6   1   1       57.76       55.80      4.16 o 
  -5   1   1      126.25      119.93      5.26 o 
  -4   1   1     2514.21     2587.55     38.10 o 
  -3   1   1      444.25      453.85      3.49 o 
  -2   1   1    15283.27    15573.13     53.07 o 
  -1   1   1      906.74      909.63      5.29 o 
   0   1   1     2427.24     2441.68      6.74 o 
   1   1   1     1302.54     1169.80      5.23 o 
   2   1   1      323.98      342.73      3.59 o 
   3   1   1      460.49      464.27      4.95 o 
   4   1   1        0.02        1.43      1.44 o 
   5   1   1        0.06        1.28      1.78 o 
   6   1   1       31.34       23.21      3.13 o 
   7   1   1        0.17        3.30      1.72 o 
   8   1   1        9.43        6.31      2.09 o 
   9   1   1        5.51        5.55      2.30 o 
  -9   2   1        5.01        6.46      4.37 o 
  -8   2   1        2.26        2.92      2.78 o 
  -7   2   1        0.07       -0.35      1.79 o 
  -6   2   1      463.43      478.79      8.69 o 
  -5   2   1      796.92      777.30      6.68 o 
  -4   2   1      361.45      391.63      3.65 o 
  -3   2   1      859.06      831.76      7.04 o 
  -2   2   1    24654.56    24953.74    241.06 o 
  -1   2   1      326.79      323.49      2.70 o 
   0   2   1        7.60        5.31      0.77 o 
   1   2   1      341.26      334.28      2.83 o 
   2   2   1       77.38       92.50      1.62 o 
   3   2   1      257.74      277.39      4.31 o 
   4   2   1      335.13      334.50      4.87 o 
   5   2   1       57.17       51.44      2.78 o 
   6   2   1        0.00        2.27      1.58 o 
   7   2   1        5.62        6.47      2.44 o 
   8   2   1       71.81       63.02      4.52 o 
   9   2   1       13.79       14.34      4.51 o 
  -9   3   1       18.37       21.10      3.89 o 
  -8   3   1       24.77       20.43      4.69 o 
  -7   3   1      264.44      269.45      6.41 o 
  -6   3   1       28.54       24.02      2.84 o 
  -5   3   1       26.20       23.21      2.25 o 
  -4   3   1      282.38      292.20      4.06 o 
  -3   3   1      189.61      169.38      2.38 o 
  -2   3   1     1603.28     1818.00      7.77 o 
  -1   3   1      495.28      463.37      3.93 o 
   0   3   1     2872.14     2888.42     14.59 o 
   1   3   1        0.09       -0.37      0.92 o 
   2   3   1      731.59      713.85      4.28 o 
   3   3   1     1194.86     1216.06      8.94 o 
   4   3   1     2222.01     2346.96     12.88 o 
   5   3   1       58.84       50.27      2.76 o 
   6   3   1       27.36       28.09      3.21 o 
   7   3   1      214.57      200.51     11.28 o 
   8   3   1       40.53       42.83      3.90 o 
   9   3   1        0.57        1.05      3.41 o 
  -9   4   1       17.63       18.37      5.09 o 
  -8   4   1        0.07        6.84      1.93 o 
  -7   4   1        5.78        5.68      1.79 o 
  -6   4   1       41.12       39.70      2.68 o 
  -5   4   1       47.06       47.57      2.77 o 
  -4   4   1     2576.07     2725.83     12.36 o 
  -3   4   1        2.40        1.56      0.65 o 
  -2   4   1        0.24        2.25      1.18 o 
  -1   4   1       99.59       98.62      3.58 o 
   0   4   1     1049.29     1040.19      6.63 o 
   1   4   1      371.41      320.86      3.13 o 
   2   4   1       57.67       62.33      1.98 o 
   3   4   1      126.62      160.26      3.67 o 
   4   4   1      461.08      440.30      6.13 o 
   5   4   1       16.08       22.00      2.71 o 
   6   4   1       82.16       76.21      4.11 o 
   7   4   1       16.04       27.28      4.47 o 
   8   4   1       74.81       74.83      5.63 o 
   9   4   1        1.97        8.94      3.90 o 
  -9   5   1        4.57        9.62      4.60 o 
  -8   5   1      174.77      157.38     10.50 o 
  -7   5   1      141.87      149.99      7.02 o 
  -6   5   1       81.01       73.17      3.68 o 
  -5   5   1        2.51        2.06      1.78 o 
  -4   5   1      609.89      598.24      5.54 o 
  -3   5   1      221.73      215.29      3.39 o 
  -2   5   1       51.67       45.11      2.55 o 
  -1   5   1        8.37        7.16      1.80 o 
   0   5   1     2303.07     2100.80     10.77 o 
   1   5   1      563.29      511.32      4.13 o 
   2   5   1     2019.17     2265.80     18.99 o 
   3   5   1     1131.00     1182.25      8.48 o 
   4   5   1      334.30      352.77      5.28 o 
   5   5   1       48.05       45.47      3.14 o 
   6   5   1        2.10        0.49      1.54 o 
   7   5   1       66.69       74.58      5.24 o 
   8   5   1      153.04      147.74     12.72 o 
  -9   6   1       36.76       42.37     16.35 o 
  -8   6   1       88.10       72.03      7.37 o 
  -7   6   1        4.38        4.79      1.61 o 
  -6   6   1      130.49      131.89      5.04 o 
  -5   6   1      252.36      258.42      5.42 o 
  -4   6   1      639.20      599.29      6.01 o 
  -3   6   1       43.22       41.27      2.46 o 
  -2   6   1       23.86       20.72      2.43 o 
  -1   6   1      620.57      507.92      9.04 o 
   0   6   1     1985.30     2047.17     15.84 o 
   1   6   1        1.36        2.27      2.31 o 
   2   6   1        0.43        2.40      1.22 o 
   3   6   1      105.50       91.22      2.91 o 
   4   6   1        4.23        4.31      2.03 o 
   5   6   1       14.79       18.48      2.54 o 
   6   6   1       68.73       66.55      3.97 o 
   7   6   1       13.61       11.34      2.42 o 
   8   6   1       78.03       79.07      5.42 o 
  -9   7   1        0.48       11.05      5.85 o 
  -8   7   1      167.27      183.85     23.41 o 
  -7   7   1       81.75       97.94      4.76 o 
  -6   7   1        1.51        2.92      1.62 o 
  -5   7   1       46.74       38.42      3.38 o 
  -4   7   1      365.98      393.74      4.64 o 
  -3   7   1      114.47      105.98      2.75 o 
  -2   7   1       47.19       44.38      3.05 o 
  -1   7   1      554.01      564.04      6.85 o 
   0   7   1     2218.17     2406.18     16.84 o 
   1   7   1       43.88       38.58      2.39 o 
   2   7   1       87.91      114.06      3.04 o 
   3   7   1      325.49      291.81      5.15 o 
   4   7   1       44.44       46.95      3.73 o 
   5   7   1       22.40       20.80      2.70 o 
   6   7   1        0.15        2.48      1.78 o 
   7   7   1        5.00        6.69      2.05 o 
   8   7   1       34.93       30.23      4.24 o 
  -8   8   1       46.83       56.60      6.70 o 
  -7   8   1        4.84        6.74      2.35 o 
  -6   8   1       44.51       45.03      3.31 o 
  -5   8   1      109.78       95.56      4.31 o 
  -4   8   1       63.67       67.54      3.82 o 
  -3   8   1      526.61      518.41      6.89 o 
  -2   8   1      838.78      835.16     15.09 o 
  -1   8   1        0.07        0.28      3.14 o 
   0   8   1      295.60      315.01      5.10 o 
   1   8   1       36.84       33.67      2.66 o 
   2   8   1      263.59      284.47      4.66 o 
   3   8   1      321.73      305.64      4.94 o 
   4   8   1      210.50      242.35      6.38 o 
   5   8   1       35.98       41.41      3.26 o 
   6   8   1      190.59      168.18      5.89 o 
   7   8   1        5.67        7.15      3.17 o 
   8   8   1        0.04        2.16      2.85 o 
  -8   9   1       32.11       21.20      3.93 o 
  -7   9   1       21.38       12.41      3.13 o 
  -6   9   1       53.61       48.16      3.85 o 
  -5   9   1        1.89        6.82      1.72 o 
  -4   9   1        2.04        4.73      1.94 o 
  -3   9   1        2.01        2.03      2.70 o 
  -2   9   1       47.20       48.09      3.41 o 
  -1   9   1       24.53       26.67      3.63 o 
   0   9   1      473.38      468.79      7.35 o 
   1   9   1      103.54      104.97      5.05 o 
   2   9   1       80.44       78.25      4.47 o 
   3   9   1      442.13      412.70      6.83 o 
   4   9   1     1273.58     1328.21     13.49 o 
   5   9   1      103.17       93.52      4.97 o 
   6   9   1        0.72        6.26      2.48 o 
   7   9   1       75.95       77.55      4.28 o 
   8   9   1       13.16       17.07      4.49 o 
  -8  10   1       10.03        9.10      2.29 o 
  -7  10   1       30.68       34.36      3.61 o 
  -6  10   1        5.02        6.46      2.14 o 
  -5  10   1       24.41       20.15      3.88 o 
  -4  10   1       13.42        7.58      1.86 o 
  -3  10   1      139.16      154.84      5.25 o 
  -2  10   1      185.43      177.44      4.77 o 
  -1  10   1       22.07       23.56      3.87 o 
   0  10   1      280.82      280.47      5.95 o 
   1  10   1       49.98       54.23      4.55 o 
   2  10   1       18.39       18.12      2.94 o 
   3  10   1       15.48       11.95      2.52 o 
   4  10   1       84.08       73.81      3.88 o 
   5  10   1       80.70       77.05      4.35 o 
   6  10   1        1.88        5.95      1.96 o 
   7  10   1        5.39        2.77      1.77 o 
  -7  11   1        3.04        9.58      3.14 o 
  -6  11   1        1.76        5.12      2.41 o 
  -5  11   1        0.10        4.79      2.40 o 
  -4  11   1        0.45       -2.73      2.73 o 
  -3  11   1        0.92        3.84      2.38 o 
  -2  11   1      170.88      174.05      5.04 o 
  -1  11   1        1.53        6.14      3.44 o 
   0  11   1      314.03      315.33      7.53 o 
   1  11   1      133.58      147.53      4.93 o 
   2  11   1       26.65       32.26      2.71 o 
   3  11   1      230.53      244.59      6.85 o 
   4  11   1      594.27      538.82     11.19 o 
   5  11   1      122.28      127.75      5.92 o 
   6  11   1       23.43       33.01      3.12 o 
   7  11   1       72.20       74.49      8.68 o 
  -7  12   1        9.84       12.95      3.55 o 
  -6  12   1       48.42       40.79      7.46 o 
  -5  12   1       92.82       93.22      6.21 o 
  -4  12   1       41.94       45.68      4.19 o 
  -3  12   1       21.62       19.83      3.93 o 
  -2  12   1      193.81      204.28      5.89 o 
  -1  12   1      233.28      232.70      9.89 o 
   0  12   1      417.53      428.40     11.66 o 
   1  12   1        7.64        7.92      2.32 o 
   2  12   1      127.90      121.90      4.47 o 
   3  12   1       16.36       15.94      3.23 o 
   4  12   1       24.53       20.73      3.50 o 
   5  12   1       28.08       25.97      3.23 o 
   6  12   1        0.90        4.30      2.57 o 
  -6  13   1        2.77        9.90      4.14 o 
  -5  13   1       29.41       39.08      6.89 o 
  -4  13   1        0.03        0.65      3.34 o 
  -3  13   1       30.05       36.09      3.08 o 
  -2  13   1      451.98      479.68     10.93 o 
  -1  13   1       85.27       85.01      4.70 o 
   0  13   1      161.53      170.82      6.43 o 
   1  13   1       30.19       29.23      3.51 o 
   2  13   1      356.50      377.74      7.24 o 
   3  13   1        4.99        6.43      2.56 o 
   4  13   1       22.47       22.85      3.05 o 
   5  13   1       24.86       17.58      3.68 o 
   6  13   1       20.90       22.64      8.90 o 
  -5  14   1        4.57        3.93      2.36 o 
  -4  14   1      179.93      191.99      7.04 o 
  -3  14   1        7.28        5.02      3.41 o 
  -2  14   1      172.45      189.17      6.57 o 
  -1  14   1       37.26       35.13      3.85 o 
   0  14   1        0.11        1.81      2.37 o 
   1  14   1       32.92       29.91      3.58 o 
   2  14   1      165.71      156.63      6.86 o 
   3  14   1       85.57       87.63      4.35 o 
   4  14   1       32.01       35.72      3.39 o 
   5  14   1        0.27        2.63      2.49 o 
  -5  15   1        2.58        5.22      4.93 o 
  -4  15   1        4.39        5.79      2.71 o 
  -3  15   1       15.90       18.77      3.86 o 
  -2  15   1      104.97       98.36      4.91 o 
  -1  15   1       89.08      105.91      5.14 o 
   0  15   1       16.90       20.19      3.53 o 
   1  15   1       37.75       34.49      3.50 o 
   2  15   1      225.21      238.98     11.57 o 
   3  15   1       24.87       19.09      3.89 o 
   4  15   1       37.49       25.89      7.04 o 
  -3  16   1        5.06        5.17      2.62 o 
  -2  16   1       88.44       96.76      7.33 o 
  -1  16   1        2.89        1.56      3.70 o 
   0  16   1       19.22       14.82      6.21 o 
   1  16   1        3.22        2.15      2.79 o 
   2  16   1       66.22       72.05      5.32 o 
   3  16   1       30.14       30.71      5.06 o 
  -2  17   1        3.41        8.85      3.64 o 
  -1  17   1        0.21       -0.22      2.38 o 
   0  17   1       19.48       15.65      4.21 o 
   1  17   1       14.87       14.93      3.03 o 
  -9   0   2       12.86       14.49      9.27 o 
  -8   0   2      107.06      111.64     22.53 o 
  -7   0   2        0.13        3.16      5.02 o 
  -6   0   2      427.46      458.50      9.97 o 
  -5   0   2        1.66        6.16      3.88 o 
  -4   0   2      391.52      395.05      8.37 o 
  -3   0   2      226.79      229.34      2.71 o 
  -2   0   2     2836.32     2924.89     10.64 o 
  -1   0   2      709.02      698.54      3.92 o 
   0   0   2      253.20      234.70      2.46 o 
   1   0   2      146.35      189.43      3.88 o 
   2   0   2      158.06      154.98      5.16 o 
   3   0   2        0.03        4.64      1.61 o 
   4   0   2       30.57       19.21      2.71 o 
   5   0   2       78.10       73.08      3.05 o 
   6   0   2        9.12        6.55      6.32 o 
   7   0   2       22.80       37.91      6.69 o 
   8   0   2      591.32      631.38     39.07 o 
   9   0   2       14.66        9.85      3.94 o 
  -9   1   2        0.00        2.48      7.88 o 
  -8   1   2       10.13       10.77      3.60 o 
  -7   1   2       33.88       29.13      4.73 o 
  -6   1   2        4.44        6.89      1.88 o 
  -5   1   2        1.49        0.65      1.24 o 
  -4   1   2      877.88      882.94      8.44 o 
  -3   1   2      207.44      198.40      3.04 o 
  -2   1   2     4337.90     4280.36     22.09 o 
  -1   1   2      115.68      138.67      1.39 o 
   0   1   2      556.46      497.36      2.36 o 
   1   1   2      438.17      426.31      3.75 o 
   2   1   2     3505.68     3493.49     12.93 o 
   3   1   2      120.49      116.34      3.44 o 
   4   1   2      157.40      136.27      3.36 o 
   5   1   2       99.85       97.62      2.11 o 
   6   1   2      110.59      112.48      6.55 o 
   7   1   2       19.09       19.94      3.17 o 
   8   1   2      160.12      161.48      7.29 o 
   9   1   2        4.81       10.47      3.02 o 
  -9   2   2       31.36       26.37      6.78 o 
  -8   2   2       32.04       28.84      4.62 o 
  -7   2   2      168.41      178.49      7.44 o 
  -6   2   2      503.69      535.70      6.78 o 
  -5   2   2        3.39        1.61      1.43 o 
  -4   2   2     4763.64     5022.92     48.64 o 
  -3   2   2      174.00      156.23      3.51 o 
  -2   2   2     4420.64     4523.54     22.84 o 
  -1   2   2      207.62      197.13      2.26 o 
   0   2   2      512.93      432.96      3.08 o 
   1   2   2      209.15      207.33      3.20 o 
   2   2   2      688.88      749.93      5.56 o 
   3   2   2      552.54      552.62      5.97 o 
   4   2   2        9.72        4.54      0.92 o 
   5   2   2        0.01        3.31      1.38 o 
   6   2   2       50.01       51.30      4.74 o 
   7   2   2      117.95      126.10      5.73 o 
   8   2   2      566.88      583.00     10.76 o 
   9   2   2        0.01        5.88      2.71 o 
  -9   3   2        2.23        7.93      4.40 o 
  -8   3   2       15.03       12.67      3.66 o 
  -7   3   2       91.21       78.56     10.35 o 
  -6   3   2       90.20      106.23      7.36 o 
  -5   3   2        9.55        3.37      1.27 o 
  -4   3   2     2712.35     2858.90     16.70 o 
  -3   3   2      321.81      333.51      4.37 o 
  -2   3   2      479.97      507.48      5.43 o 
  -1   3   2      499.48      496.73      3.81 o 
   0   3   2      343.18      317.29      2.66 o 
   1   3   2        8.47        6.19      1.21 o 
   2   3   2      663.55      648.76      5.70 o 
   3   3   2      113.95      119.04      4.10 o 
   4   3   2        7.64        9.37      1.65 o 
   5   3   2       12.50       19.97      2.20 o 
   6   3   2      714.67      710.37     11.05 o 
   7   3   2        4.71        6.47      2.49 o 
   8   3   2      150.24      160.87      8.99 o 
  -9   4   2       40.52       36.06      7.58 o 
  -8   4   2      176.05      181.54     12.92 o 
  -7   4   2      364.55      388.06      9.15 o 
  -6   4   2       68.79       71.61      3.96 o 
  -5   4   2       26.39       15.93      2.06 o 
  -4   4   2     4476.93     4849.50     21.63 o 
  -3   4   2      286.08      244.17      4.04 o 
  -2   4   2     1162.31     1193.39      9.01 o 
  -1   4   2      529.23      489.45      4.44 o 
   0   4   2      118.61       92.11      1.85 o 
   1   4   2      179.57      156.88      3.79 o 
   2   4   2       20.41       17.34      1.72 o 
   3   4   2     1046.77     1011.83      7.87 o 
   4   4   2      459.12      447.11      6.23 o 
   5   4   2       34.62       33.84      3.46 o 
   6   4   2      155.31      152.60      5.39 o 
   7   4   2      186.76      190.86      9.35 o 
   8   4   2      207.97      223.23      7.40 o 
  -9   5   2       14.54       10.23      3.87 o 
  -8   5   2       42.13       42.50      5.30 o 
  -7   5   2        9.51       10.23      4.27 o 
  -6   5   2      269.40      260.66      5.99 o 
  -5   5   2       17.97       18.52      2.61 o 
  -4   5   2      741.34      826.92      9.62 o 
  -3   5   2       21.27       18.61      2.98 o 
  -2   5   2     1330.88     1359.75     12.24 o 
  -1   5   2       30.25       40.63      2.04 o 
   0   5   2      941.52      896.12      7.05 o 
   1   5   2     1315.37     1377.57      9.51 o 
   2   5   2      724.78      753.40      9.03 o 
   3   5   2        0.36        4.52      1.05 o 
   4   5   2       48.69       46.94      3.80 o 
   5   5   2       46.91       47.99      4.08 o 
   6   5   2      346.95      349.15     10.43 o 
   7   5   2       76.03       74.16      5.74 o 
   8   5   2        2.31        4.44      2.53 o 
  -9   6   2        4.37        2.71      4.02 o 
  -8   6   2        4.71        5.50      2.38 o 
  -7   6   2        1.24        6.55      2.37 o 
  -6   6   2       61.61       67.06      3.66 o 
  -5   6   2        0.61        4.64      1.13 o 
  -4   6   2      182.19      158.40      3.73 o 
  -3   6   2      212.46      205.55      9.63 o 
  -2   6   2      863.83      889.62      8.65 o 
  -1   6   2      500.14      446.51      5.47 o 
   0   6   2      369.30      459.99      4.51 o 
   1   6   2     1500.66     1570.53      9.95 o 
   2   6   2     1509.14     1643.74     13.53 o 
   3   6   2       53.18       46.62      3.57 o 
   4   6   2      400.44      388.84      7.05 o 
   5   6   2        0.79        2.39      1.63 o 
   6   6   2       14.36       12.26      2.47 o 
   7   6   2        2.89        3.57      2.65 o 
   8   6   2        8.01        3.32      2.74 o 
  -9   7   2        0.14        3.66      6.07 o 
  -8   7   2        5.50        4.32      2.49 o 
  -7   7   2       29.01       39.46      4.27 o 
  -6   7   2        6.27        6.74      1.56 o 
  -5   7   2        0.06        3.48      2.05 o 
  -4   7   2        3.31        3.76      1.50 o 
  -3   7   2       48.06       59.35      3.43 o 
  -2   7   2      289.22      281.42      4.65 o 
  -1   7   2      127.84      104.31      4.18 o 
   0   7   2      131.02      118.95      3.72 o 
   1   7   2       96.74      105.08      3.34 o 
   2   7   2      954.23      976.12      8.14 o 
   3   7   2        6.29        3.71      1.71 o 
   4   7   2        0.35        3.60      2.13 o 
   5   7   2        0.19        3.47      1.90 o 
   6   7   2        6.22        4.35      2.77 o 
   7   7   2       21.60       24.26      3.73 o 
   8   7   2       23.07       22.16      3.74 o 
  -8   8   2        3.07        2.03      3.57 o 
  -7   8   2        4.13        3.40      2.19 o 
  -6   8   2        1.26        5.68      1.95 o 
  -5   8   2        2.32        0.35      1.36 o 
  -4   8   2      396.09      368.36      5.65 o 
  -3   8   2       81.20       84.75      3.64 o 
  -2   8   2      405.04      402.85      6.11 o 
  -1   8   2      118.89      110.96      3.97 o 
   0   8   2        8.56       20.58      2.51 o 
   1   8   2      702.74      714.15      6.79 o 
   2   8   2      149.68      160.77      3.68 o 
   3   8   2       16.53       18.51      2.42 o 
   4   8   2       12.47       12.62      2.40 o 
   5   8   2        2.82        2.95      1.65 o 
   6   8   2       24.10       24.75      2.73 o 
   7   8   2        1.53        2.47      1.78 o 
   8   8   2        4.78        3.98      2.96 o 
  -8   9   2        6.66        5.49      2.76 o 
  -7   9   2       51.40       55.73      4.85 o 
  -6   9   2       80.06       79.76      5.23 o 
  -5   9   2        5.69        4.43      2.86 o 
  -4   9   2       82.97       85.89      5.94 o 
  -3   9   2       54.28       42.97      4.67 o 
  -2   9   2     1118.16     1154.33     10.28 o 
  -1   9   2      637.52      637.33      7.41 o 
   0   9   2       34.47       44.10      3.02 o 
   1   9   2       41.78       42.06      2.69 o 
   2   9   2      804.71      760.35      7.49 o 
   3   9   2       31.28       28.69      3.25 o 
   4   9   2       39.04       25.31      3.03 o 
   5   9   2        0.12        0.82      1.83 o 
   6   9   2        2.61        5.82      2.20 o 
   7   9   2        0.01        5.88      2.34 o 
  -8  10   2        5.30        5.90      2.72 o 
  -7  10   2       74.62       75.03      5.68 o 
  -6  10   2       25.67       22.07      4.82 o 
  -5  10   2       21.52       21.44      3.71 o 
  -4  10   2      427.76      440.88      7.84 o 
  -3  10   2      145.74      131.44      6.13 o 
  -2  10   2      195.50      175.68      6.37 o 
  -1  10   2      118.59      121.20      6.23 o 
   0  10   2      727.36      741.03      8.68 o 
   1  10   2       78.86       73.54      3.84 o 
   2  10   2      298.47      296.98      5.96 o 
   3  10   2      223.87      219.79      8.31 o 
   4  10   2       13.42       18.21      2.88 o 
   5  10   2       44.62       42.81      3.21 o 
   6  10   2       37.41       36.48      3.77 o 
   7  10   2       27.89       27.14      3.34 o 
  -7  11   2        0.40        5.77      2.52 o 
  -6  11   2        0.32        2.35      2.22 o 
  -5  11   2        8.42       19.60      4.05 o 
  -4  11   2      115.52      105.33      5.00 o 
  -3  11   2        3.30        3.88      3.67 o 
  -2  11   2     1039.36     1057.66     12.71 o 
  -1  11   2        8.00        7.02      2.40 o 
   0  11   2       39.52       47.80      4.66 o 
   1  11   2      179.34      175.90      5.67 o 
   2  11   2      190.06      174.49      5.30 o 
   3  11   2        9.69       10.38      1.94 o 
   4  11   2       34.08       17.58      2.98 o 
   5  11   2       26.16       23.25      3.25 o 
   6  11   2        0.84        4.62      2.15 o 
  -7  12   2        5.57        2.37      2.20 o 
  -6  12   2       40.63       53.27      4.71 o 
  -5  12   2       16.68       16.23      4.48 o 
  -4  12   2        5.34        8.73      2.26 o 
  -3  12   2      106.41      111.67      5.64 o 
  -2  12   2        0.46        2.65      2.23 o 
  -1  12   2      187.03      182.88      6.00 o 
   0  12   2      746.63      755.18     12.65 o 
   1  12   2      245.06      246.33      6.39 o 
   2  12   2      721.56      696.35     13.98 o 
   3  12   2      203.79      197.58      5.24 o 
   4  12   2       25.56       37.53      3.64 o 
   5  12   2       68.68       74.53      4.39 o 
   6  12   2       52.04       47.79      5.84 o 
  -6  13   2       35.17       30.86      4.86 o 
  -5  13   2       12.56        8.15      2.63 o 
  -4  13   2        1.76        4.82      1.87 o 
  -3  13   2       30.66       28.81      4.49 o 
  -2  13   2        2.72        2.79      1.42 o 
  -1  13   2        1.51        5.93      3.07 o 
   0  13   2      165.44      173.73      6.80 o 
   1  13   2       40.22       42.91      3.80 o 
   2  13   2       68.16       66.19      5.63 o 
   3  13   2       39.04       43.39      3.42 o 
   4  13   2       28.67       26.69      3.43 o 
   5  13   2       36.84       34.16      3.87 o 
  -5  14   2       12.96       14.80      3.39 o 
  -4  14   2       18.10       13.14      2.63 o 
  -3  14   2       27.41       27.93      3.40 o 
  -2  14   2       90.89      109.00      5.61 o 
  -1  14   2       54.88       52.38      3.86 o 
   0  14   2      103.73      110.57      5.08 o 
   1  14   2      111.64      107.01      5.20 o 
   2  14   2       53.12       44.97      5.53 o 
   3  14   2        3.93        7.30      2.78 o 
   4  14   2       22.27       20.80      3.24 o 
   5  14   2        9.37        5.33      2.97 o 
  -5  15   2        8.49        8.19      2.93 o 
  -4  15   2      132.85      134.84     10.49 o 
  -3  15   2        1.94        2.78      2.21 o 
  -2  15   2       71.55       80.02      5.93 o 
  -1  15   2      111.95      126.45      7.71 o 
   0  15   2       12.36       13.68      2.89 o 
   1  15   2       31.72       38.57      3.51 o 
   2  15   2       17.58       18.32      2.88 o 
   3  15   2        1.37        3.37      2.22 o 
   4  15   2       60.75       68.08     11.71 o 
  -3  16   2        5.55        7.31      3.06 o 
  -2  16   2        0.01        4.96      4.03 o 
  -1  16   2        0.70        2.96      2.43 o 
   0  16   2        1.40        5.25      2.08 o 
   1  16   2        6.68        7.00      3.22 o 
   2  16   2        4.22        6.55      4.56 o 
   3  16   2        0.13        7.38      3.79 o 
  -1  17   2        4.83        7.36      2.84 o 
   0  17   2        0.48        4.31      2.14 o 
   1  17   2        7.10       16.05      4.61 o 
  -9   1   3        2.48        2.48      4.23 o 
  -8   1   3      511.34      518.75     13.28 o 
  -7   1   3       97.35      104.79     16.73 o 
  -6   1   3        2.82        1.55      2.29 o 
  -5   1   3        0.11        0.95      0.88 o 
  -4   1   3      626.99      614.95      4.62 o 
  -3   1   3     2032.43     2006.66     14.84 o 
  -2   1   3      314.83      337.74      2.06 o 
  -1   1   3     1063.05     1071.54      4.59 o 
   0   1   3     5692.41     5558.51     20.10 o 
   1   1   3       52.43       55.92      2.07 o 
   2   1   3     1711.72     1923.54     13.21 o 
   3   1   3      164.98      171.01      3.83 o 
   4   1   3     2370.21     2491.39     12.15 o 
   5   1   3       26.70       26.01      2.91 o 
   6   1   3       71.16       70.30      5.32 o 
   7   1   3      178.88      187.75      7.48 o 
   8   1   3       23.81       23.91      4.72 o 
  -9   2   3        3.48        5.28      3.81 o 
  -8   2   3        4.38       12.30      4.39 o 
  -7   2   3        7.29        1.14      2.84 o 
  -6   2   3       29.38       25.76      3.15 o 
  -5   2   3       15.56       12.81      1.84 o 
  -4   2   3      302.18      310.59      5.38 o 
  -3   2   3       76.45       78.11      4.92 o 
  -2   2   3       47.37       39.43      2.82 o 
  -1   2   3     1170.85     1094.14      4.54 o 
   0   2   3      108.09       92.19      2.01 o 
   1   2   3     1220.81     1187.01      8.50 o 
   2   2   3      269.46      278.16      5.56 o 
   3   2   3      212.56      203.43      4.59 o 
   4   2   3      592.46      614.54      5.52 o 
   5   2   3        3.45        2.32      1.73 o 
   6   2   3      286.03      282.92      9.41 o 
   7   2   3       38.18       41.76      4.81 o 
   8   2   3       88.36       92.60      7.12 o 
  -9   3   3        3.12        5.52      4.00 o 
  -8   3   3      226.46      239.01     34.77 o 
  -7   3   3       15.88       16.91      3.88 o 
  -6   3   3       87.63       93.34      4.11 o 
  -5   3   3        8.18        7.97      1.33 o 
  -4   3   3     1536.05     1548.24     13.84 o 
  -3   3   3        6.87        6.81      1.77 o 
  -2   3   3     2708.37     2828.57     19.52 o 
  -1   3   3       17.05       20.36      1.46 o 
   0   3   3        2.32        6.10      1.38 o 
   1   3   3      452.49      391.55      5.08 o 
   2   3   3      944.62      874.82      7.69 o 
   3   3   3      164.69      157.75      4.02 o 
   4   3   3     1412.14     1472.58     11.21 o 
   5   3   3      265.96      263.92      6.07 o 
   6   3   3      995.47     1030.95     19.79 o 
   7   3   3       47.36       52.72      4.99 o 
   8   3   3        1.94        7.06      2.46 o 
  -9   4   3       16.13       12.79      4.67 o 
  -8   4   3        1.13        3.30      3.50 o 
  -7   4   3        0.52       -0.64      2.53 o 
  -6   4   3     1144.73     1187.77     19.72 o 
  -5   4   3        4.31        5.20      1.28 o 
  -4   4   3      582.70      603.08      7.68 o 
  -3   4   3       58.86       48.52      3.97 o 
  -2   4   3      707.58      735.54      7.39 o 
  -1   4   3       49.19       55.50      2.84 o 
   0   4   3     1772.02     1922.92     10.49 o 
   1   4   3      405.10      385.76      6.33 o 
   2   4   3      456.96      492.14      5.68 o 
   3   4   3       33.93       38.01      3.26 o 
   4   4   3      288.71      311.53      5.86 o 
   5   4   3       10.44        7.22      1.59 o 
   6   4   3      382.30      387.15      8.68 o 
   7   4   3       27.69       40.74      4.33 o 
   8   4   3        4.91        7.96      3.24 o 
  -9   5   3        3.20        0.36      3.99 o 
  -8   5   3        3.59        6.02      3.66 o 
  -7   5   3       15.60       10.48      3.25 o 
  -6   5   3      747.30      749.99     11.96 o 
  -5   5   3       34.35       35.92      4.64 o 
  -4   5   3       23.13       17.39      2.46 o 
  -3   5   3      272.29      248.76      7.09 o 
  -2   5   3      261.98      331.76      6.14 o 
  -1   5   3      543.25      596.27      5.21 o 
   0   5   3     2657.80     2811.08     15.78 o 
   1   5   3       16.75       13.10      1.82 o 
   2   5   3        7.49        1.54      2.42 o 
   3   5   3      106.52       91.36      4.52 o 
   4   5   3        5.44        9.95      2.94 o 
   5   5   3       51.14       45.80      3.86 o 
   6   5   3      133.65      137.73      5.98 o 
   7   5   3       48.76       52.81      4.65 o 
   8   5   3       17.99       14.74      3.56 o 
  -9   6   3       29.78       31.24     16.46 o 
  -8   6   3       13.69        0.26      2.96 o 
  -7   6   3       29.75       25.53      4.98 o 
  -6   6   3      384.01      402.56      9.78 o 
  -5   6   3        4.34        3.38      1.28 o 
  -4   6   3        0.19        2.62      1.64 o 
  -3   6   3      133.63      140.64      3.82 o 
  -2   6   3      220.08      241.41      6.78 o 
  -1   6   3       84.95       98.18      3.49 o 
   0   6   3       95.66       97.04      3.05 o 
   1   6   3      755.49      748.46      6.73 o 
   2   6   3       15.31       23.43      3.28 o 
   3   6   3       42.33       39.54      3.11 o 
   4   6   3        2.46        6.12      2.13 o 
   5   6   3       42.37       38.47      3.65 o 
   6   6   3       19.49       17.13      2.84 o 
   7   6   3        0.02        5.61      3.27 o 
   8   6   3       59.73       69.53      9.24 o 
  -9   7   3        0.00       -1.47      7.11 o 
  -8   7   3       10.44       12.21      5.14 o 
  -7   7   3       27.95       25.62      5.24 o 
  -6   7   3      792.57      797.59     13.60 o 
  -5   7   3      167.59      159.32      7.35 o 
  -4   7   3      320.12      328.17      6.38 o 
  -3   7   3     1522.78     1495.94     13.19 o 
  -2   7   3       20.83       18.23      3.58 o 
  -1   7   3     1480.79     1532.24      9.66 o 
   0   7   3     3660.75     3871.84     18.48 o 
   1   7   3        0.32        1.11      1.51 o 
   2   7   3      102.52      101.49      3.75 o 
   3   7   3       20.18       20.45      2.62 o 
   4   7   3        4.28        6.04      2.03 o 
   5   7   3       83.97       81.18      5.51 o 
   6   7   3       19.52       17.52      2.92 o 
   7   7   3       34.86       34.15      4.19 o 
  -8   8   3       22.75       20.95      4.16 o 
  -7   8   3       31.98       39.77      5.05 o 
  -6   8   3        8.75        5.88      2.19 o 
  -5   8   3       58.80       57.17      4.18 o 
  -4   8   3      997.14     1050.79     15.84 o 
  -3   8   3        0.56        3.47      1.91 o 
  -2   8   3      976.55     1050.16      9.36 o 
  -1   8   3       66.28       53.39      3.09 o 
   0   8   3       27.33       26.48      3.62 o 
   1   8   3        3.14        7.17      1.43 o 
   2   8   3       59.65       50.05      3.05 o 
   3   8   3       71.55       60.53      4.47 o 
   4   8   3        1.23        2.84      1.80 o 
   5   8   3        4.14        3.95      2.82 o 
   6   8   3       39.83       41.55      3.40 o 
   7   8   3        2.87        5.48      2.38 o 
  -8   9   3        4.61        5.54      2.58 o 
  -7   9   3       10.58       11.63      3.17 o 
  -6   9   3      158.82      151.94     15.76 o 
  -5   9   3       68.43       64.58      5.13 o 
  -4   9   3       89.04       89.99      4.53 o 
  -3   9   3       91.64       88.93      4.53 o 
  -2   9   3       73.22       71.08      4.38 o 
  -1   9   3      182.68      178.38      7.80 o 
   0   9   3       70.95       69.75      3.50 o 
   1   9   3      157.79      164.07      4.52 o 
   2   9   3      147.57      132.84      4.81 o 
   3   9   3       56.94       59.08      3.54 o 
   4   9   3       55.25       49.40      4.98 o 
   5   9   3       36.05       34.81      3.60 o 
   6   9   3      250.02      264.43      6.87 o 
   7   9   3        4.04        8.95      2.70 o 
  -8  10   3        8.48        6.55      4.54 o 
  -7  10   3        1.50        0.48      4.21 o 
  -6  10   3        2.96        6.97      2.69 o 
  -5  10   3      103.69      102.00      6.44 o 
  -4  10   3      467.09      464.48      9.68 o 
  -3  10   3        5.85        3.79      4.14 o 
  -2  10   3      928.20      964.94     14.87 o 
  -1  10   3       42.32       44.16      3.60 o 
   0  10   3      234.94      217.67      5.98 o 
   1  10   3        0.09        3.13      2.29 o 
   2  10   3      323.15      306.48      9.08 o 
   3  10   3       33.85       32.11      5.17 o 
   4  10   3        8.04        9.09      2.29 o 
   5  10   3       22.65       12.35      3.57 o 
   6  10   3       83.76       86.62      6.35 o 
  -7  11   3       10.52       10.19      2.96 o 
  -6  11   3        4.08       11.25      3.05 o 
  -5  11   3       53.65       51.76      6.78 o 
  -4  11   3       44.34       40.22      4.09 o 
  -3  11   3        0.11        5.78      2.06 o 
  -2  11   3      511.94      502.48      9.49 o 
  -1  11   3       45.01       45.60      3.44 o 
   0  11   3       27.48       22.88      2.57 o 
   1  11   3       60.10       57.46      3.72 o 
   2  11   3        0.36        0.77      2.40 o 
   3  11   3       33.75       30.23      3.54 o 
   4  11   3       15.17       12.44      2.63 o 
   5  11   3       55.38       62.38      4.24 o 
   6  11   3        7.96       11.13      3.02 o 
  -7  12   3        0.57        3.55      5.39 o 
  -6  12   3       12.26       10.38      2.94 o 
  -5  12   3       12.40        9.75      4.91 o 
  -4  12   3        0.99       -1.02      2.09 o 
  -3  12   3        8.23        6.59      1.99 o 
  -2  12   3        0.06        2.47      2.47 o 
  -1  12   3        0.34        3.42      2.04 o 
   0  12   3      130.58      131.80      5.20 o 
   1  12   3      227.11      249.47      7.35 o 
   2  12   3       22.52       23.95      3.31 o 
   3  12   3        0.48        1.45      2.03 o 
   4  12   3       22.51       20.93      3.12 o 
   5  12   3        0.82        1.84      2.26 o 
  -6  13   3        0.01        3.42      2.65 o 
  -5  13   3       68.81       79.60      6.21 o 
  -4  13   3      249.63      274.19      6.56 o 
  -3  13   3      251.23      256.71     11.76 o 
  -2  13   3      236.05      258.11      6.23 o 
  -1  13   3      204.24      211.79      5.48 o 
   0  13   3      343.94      347.86      7.25 o 
   1  13   3       18.89       14.87      2.89 o 
   2  13   3      123.00      106.63      9.03 o 
   3  13   3        2.23       -0.85      2.43 o 
   4  13   3       37.65       30.26      3.20 o 
   5  13   3       32.27       47.06      5.21 o 
  -5  14   3        1.48        3.39      3.86 o 
  -4  14   3        2.23        0.78      2.14 o 
  -3  14   3        6.63       10.20      3.59 o 
  -2  14   3       11.65        9.46      3.19 o 
  -1  14   3       38.11       35.67      3.87 o 
   0  14   3      167.85      172.57     11.23 o 
   1  14   3      137.95      139.16      7.44 o 
   2  14   3       27.60       32.05      4.74 o 
   3  14   3       17.41       26.07      4.18 o 
   4  14   3        1.11        9.06      3.83 o 
  -4  15   3        1.66        9.74      3.22 o 
  -3  15   3       44.33       49.35      3.87 o 
  -2  15   3       22.25       28.69      3.70 o 
  -1  15   3       14.52       13.20      2.61 o 
   0  15   3       78.18       68.09      5.46 o 
   1  15   3       49.42       52.14      7.57 o 
   2  15   3        5.00        6.30      3.10 o 
   3  15   3       28.42       36.90      6.03 o 
  -3  16   3       10.29       11.26      4.01 o 
  -2  16   3       12.94       16.76      4.31 o 
  -1  16   3        0.00        0.37      3.11 o 
   0  16   3       14.84       13.61      3.23 o 
   1  16   3        3.83        7.15      2.85 o 
   2  16   3        4.02        0.30      2.97 o 
  -9   0   4        0.25        8.50      5.87 o 
  -8   0   4       65.32       68.13     20.91 o 
  -7   0   4      133.00      119.72     26.93 o 
  -6   0   4        5.47        4.60      4.83 o 
  -5   0   4      513.84      512.70      6.24 o 
  -3   0   4     1804.41     1731.02     23.90 o 
  -2   0   4       18.79       10.94      1.62 o 
  -1   0   4     2247.34     2207.52     16.95 o 
   0   0   4      379.36      371.42      6.18 o 
   1   0   4        4.93       -1.15      1.83 o 
   2   0   4     3459.17     3825.99     25.06 o 
   3   0   4      186.48      164.06      6.90 o 
   4   0   4       44.80       43.62      4.51 o 
   5   0   4      118.72      129.40      8.05 o 
   6   0   4       49.12       60.80      6.53 o 
   7   0   4      111.83       87.85      8.82 o 
   8   0   4       44.53       49.68      8.88 o 
  -9   1   4        4.49        6.40      4.46 o 
  -8   1   4       19.69       17.43      5.01 o 
  -7   1   4        7.75        5.75      2.67 o 
  -6   1   4      179.84      170.78     11.03 o 
  -5   1   4       60.04       54.77      5.26 o 
  -4   1   4       32.92       56.89      5.29 o 
  -3   1   4       26.41       38.37      5.95 o 
  -2   1   4        0.25        7.84      1.47 o 
  -1   1   4      548.84      541.62      4.25 o 
   0   1   4     3742.67     4113.56     19.55 o 
   1   1   4       30.91       32.00      1.81 o 
   2   1   4       31.71       48.44      3.73 o 
   3   1   4      177.13      166.35      4.06 o 
   4   1   4       10.26        5.65      2.09 o 
   5   1   4       63.86       54.74      3.41 o 
   6   1   4        5.45        4.36      2.67 o 
   7   1   4        7.33        5.55      2.90 o 
   8   1   4       58.14       56.66      6.58 o 
  -9   2   4        0.16        8.72      4.73 o 
  -8   2   4        2.32       -0.41      4.42 o 
  -7   2   4       30.81       37.50      6.74 o 
  -6   2   4       51.54       46.50      6.85 o 
  -5   2   4       66.99       64.63      8.90 o 
  -4   2   4       10.18        5.23      1.17 o 
  -3   2   4      319.77      342.22      9.14 o 
  -2   2   4      632.83      612.56      5.63 o 
  -1   2   4      231.75      238.93      2.73 o 
   0   2   4     1607.17     1646.71      8.78 o 
   1   2   4       31.49       29.18      3.37 o 
   2   2   4     1682.23     1801.08     19.94 o 
   3   2   4      393.64      389.14      6.28 o 
   4   2   4      463.16      438.11      7.83 o 
   5   2   4       64.25       61.13      4.21 o 
   6   2   4      112.59      114.14      5.94 o 
   7   2   4      161.63      170.38      7.62 o 
   8   2   4        1.53        8.10      3.33 o 
  -9   3   4        0.92        5.04      7.13 o 
  -8   3   4        5.63        6.32      3.14 o 
  -7   3   4        7.80        7.18      3.37 o 
  -6   3   4       19.20       15.01      2.38 o 
  -5   3   4        3.32        0.67      2.29 o 
  -4   3   4       79.19       87.94     11.94 o 
  -3   3   4        4.40        4.39      0.65 o 
  -2   3   4      525.11      591.82      7.30 o 
  -1   3   4      150.81      131.72      3.82 o 
   0   3   4      678.70      670.43      7.61 o 
   1   3   4       11.40        7.73      1.26 o 
   2   3   4       21.58       27.65      3.01 o 
   3   3   4       86.02       79.92      4.11 o 
   4   3   4      635.25      650.80     10.04 o 
   5   3   4       19.60       16.76      2.33 o 
   6   3   4       86.50       82.33      5.54 o 
   7   3   4       25.61       23.67      4.90 o 
   8   3   4       73.38       74.74      9.54 o 
  -9   4   4        5.31        6.93      2.86 o 
  -8   4   4      106.33      102.17     18.52 o 
  -7   4   4       13.11       12.39      3.30 o 
  -6   4   4      433.38      408.42     10.76 o 
  -5   4   4        0.96        4.54      1.88 o 
  -4   4   4       23.93       19.06      2.35 o 
  -3   4   4      146.96      153.62      4.00 o 
  -2   4   4      461.95      484.78      7.21 o 
  -1   4   4       74.12       81.03      2.48 o 
   0   4   4      594.34      524.45      5.21 o 
   1   4   4       95.68       98.71      3.94 o 
   2   4   4       20.21       16.86      1.73 o 
   3   4   4      217.57      215.28      5.41 o 
   4   4   4     1627.41     1650.07     18.60 o 
   5   4   4        1.20        3.52      1.22 o 
   6   4   4      218.63      231.04      7.60 o 
   7   4   4      114.25      126.84      6.41 o 
   8   4   4       18.83       15.06      3.41 o 
  -9   5   4        9.21        7.74      9.10 o 
  -8   5   4        0.34        2.30      2.71 o 
  -7   5   4       10.83        9.88      2.76 o 
  -6   5   4      278.31      271.39      7.62 o 
  -5   5   4      396.44      389.11      7.21 o 
  -4   5   4       14.61       16.79      2.28 o 
  -3   5   4       24.11       18.78      2.39 o 
  -2   5   4     1327.03     1465.70      9.87 o 
  -1   5   4      206.36      212.28      2.29 o 
   0   5   4     1116.27     1121.62      7.90 o 
   1   5   4      103.14      103.06      3.82 o 
   2   5   4        0.18        0.33      1.66 o 
   3   5   4       78.73       73.57      4.31 o 
   4   5   4     1216.84     1233.18     13.23 o 
   5   5   4       50.14       50.05      4.38 o 
   6   5   4       43.37       46.38      3.92 o 
   7   5   4        3.89        2.48      3.15 o 
  -9   6   4        1.14        4.21      3.74 o 
  -8   6   4      791.33      852.75     20.87 o 
  -7   6   4      168.99      170.47     13.40 o 
  -6   6   4      406.21      389.33     10.02 o 
  -5   6   4      180.53      192.22      6.26 o 
  -4   6   4      627.50      641.21     13.78 o 
  -3   6   4      581.69      586.54      7.86 o 
  -2   6   4       59.88       72.53      3.09 o 
  -1   6   4      147.77      104.82      2.67 o 
   0   6   4       19.81       14.01      1.53 o 
   1   6   4        6.59        5.62      1.30 o 
   2   6   4      230.23      258.69      4.62 o 
   3   6   4       54.16       56.39      3.70 o 
   4   6   4     1152.60     1153.28     19.49 o 
   5   6   4        4.63        2.91      1.86 o 
   6   6   4        0.10        4.68      1.66 o 
   7   6   4       70.22       72.01      6.09 o 
  -9   7   4        0.03        5.40      7.48 o 
  -8   7   4       51.47       36.48     16.56 o 
  -7   7   4        0.33        4.87      3.40 o 
  -6   7   4      284.07      285.76      7.66 o 
  -5   7   4       50.98       51.50      4.98 o 
  -4   7   4      361.80      374.05     16.33 o 
  -3   7   4       28.45       37.04      4.61 o 
  -2   7   4       24.67       18.66      1.93 o 
  -1   7   4      148.82      142.72      3.37 o 
   0   7   4      220.73      231.70      7.76 o 
   1   7   4        3.14        7.57      1.55 o 
   2   7   4      228.08      227.51      5.19 o 
   3   7   4       40.45       44.28      3.45 o 
   4   7   4        0.08        2.52      1.41 o 
   5   7   4       14.97       10.50      2.11 o 
   6   7   4      111.86      105.02      6.72 o 
   7   7   4        0.14        4.87      2.67 o 
  -8   8   4      313.50      283.67     53.10 o 
  -7   8   4      205.41      201.82     14.36 o 
  -6   8   4       42.73       41.65      5.69 o 
  -5   8   4      210.01      203.36      7.23 o 
  -4   8   4      964.17     1005.83     16.81 o 
  -3   8   4      349.26      345.22      6.52 o 
  -2   8   4      552.87      539.47      6.99 o 
  -1   8   4      150.31      168.24      4.52 o 
   0   8   4      398.66      381.38      5.01 o 
   1   8   4        2.14        1.75      1.55 o 
   2   8   4        2.83        4.83      2.43 o 
   3   8   4       97.50       98.22      5.83 o 
   4   8   4      379.40      402.22      9.90 o 
   5   8   4       31.48       32.45      3.26 o 
   6   8   4       20.29       15.07      2.32 o 
   7   8   4       85.13       97.15     12.81 o 
  -8   9   4       58.21       37.60     12.79 o 
  -7   9   4        2.17        3.96      2.36 o 
  -6   9   4      253.25      268.39      9.19 o 
  -5   9   4       11.33       11.98      3.20 o 
  -4   9   4      841.04      824.71     14.69 o 
  -3   9   4       30.46       32.62      3.49 o 
  -2   9   4       24.56       36.80      3.12 o 
  -1   9   4      133.15      127.64      6.28 o 
   0   9   4      165.32      148.05      4.22 o 
   1   9   4        0.67        0.08      1.70 o 
   2   9   4        1.47        4.73      1.60 o 
   3   9   4      217.85      216.08      5.72 o 
   4   9   4        0.43        7.00      1.99 o 
   5   9   4       69.02       70.56      4.90 o 
   6   9   4      327.50      311.29     36.33 o 
  -8  10   4        6.04        2.67      4.85 o 
  -7  10   4       17.65       18.52      5.51 o 
  -6  10   4       55.38       58.34      5.96 o 
  -5  10   4       20.86       14.31      3.41 o 
  -4  10   4        9.85        5.71      2.81 o 
  -3  10   4       61.14       61.61      4.45 o 
  -2  10   4       51.46       55.53      3.97 o 
  -1  10   4        0.61        3.31      2.95 o 
   0  10   4        0.77        6.39      1.74 o 
   1  10   4       53.11       62.84      3.67 o 
   2  10   4       35.66       36.12      2.67 o 
   3  10   4       28.69       26.72      3.73 o 
   4  10   4      115.36      123.60      5.86 o 
   5  10   4        3.00        2.21      1.84 o 
   6  10   4        3.38        8.81      3.04 o 
  -7  11   4        6.55        5.35      2.56 o 
  -6  11   4        0.09        9.71      4.86 o 
  -5  11   4       46.33       62.83      6.49 o 
  -4  11   4      164.26      186.75      6.73 o 
  -3  11   4       36.92       34.17      4.64 o 
  -2  11   4        1.34        1.06      1.45 o 
  -1  11   4       54.58       63.92      4.12 o 
   0  11   4      242.47      213.32      6.55 o 
   1  11   4       58.90       59.66      3.81 o 
   2  11   4        2.53        3.84      1.88 o 
   3  11   4        1.05        5.70      2.80 o 
   4  11   4       68.17       59.67      5.49 o 
   5  11   4        0.65        3.18      2.32 o 
  -7  12   4        5.05        2.94      2.91 o 
  -6  12   4      122.06      134.18      7.72 o 
  -5  12   4       19.18       21.70      7.03 o 
  -4  12   4        0.89        2.97      5.22 o 
  -3  12   4        6.67        7.25      2.90 o 
  -2  12   4        2.59        3.30      1.38 o 
  -1  12   4        1.62       -0.06      1.64 o 
   0  12   4      204.36      194.02     10.50 o 
   1  12   4        1.41        1.89      2.67 o 
   2  12   4       42.89       26.16      6.11 o 
   3  12   4        1.65        2.37      3.01 o 
   4  12   4       17.43       15.01      3.75 o 
   5  12   4       12.59       14.38      3.79 o 
  -6  13   4       16.11       15.53      5.45 o 
  -5  13   4       19.19       30.41      5.88 o 
  -4  13   4        3.73        8.04      2.63 o 
  -3  13   4       66.42       65.76      4.57 o 
  -2  13   4       13.88        8.78      3.55 o 
  -1  13   4        9.91        4.52      2.30 o 
   0  13   4        0.00        3.35      3.78 o 
   1  13   4       11.28       12.64      3.45 o 
   2  13   4       59.02       52.89      6.44 o 
   3  13   4        7.81       13.80      2.52 o 
   4  13   4        0.46        5.24      2.78 o 
  -5  14   4       76.23       70.80     10.82 o 
  -4  14   4      112.65      131.49     19.84 o 
  -3  14   4       33.32       36.35      4.23 o 
  -2  14   4      243.74      277.65      9.14 o 
  -1  14   4       72.27       66.46     10.34 o 
   0  14   4        0.40        7.30      3.21 o 
   1  14   4        1.09        4.18      2.48 o 
   2  14   4       91.37       91.74      7.86 o 
   3  14   4        3.51        6.31      2.71 o 
   4  14   4       33.16       36.86      7.52 o 
  -4  15   4        0.20        4.25      3.35 o 
  -3  15   4       27.54       17.35      4.86 o 
  -2  15   4       16.49        9.06      3.64 o 
  -1  15   4        7.77        7.06      2.98 o 
   0  15   4       56.31       43.26      5.17 o 
   1  15   4        3.97        3.57      1.87 o 
   2  15   4        3.07        5.91      4.32 o 
   3  15   4       91.71      101.63     17.33 o 
  -3  16   4       40.20       32.44     13.42 o 
  -2  16   4      148.83      133.05     21.76 o 
  -1  16   4       68.85       72.23      9.16 o 
   0  16   4        0.80        6.90      3.24 o 
   1  16   4       59.14       57.28      9.32 o 
  -9   1   5        1.37        4.38      3.28 o 
  -8   1   5        5.47        2.62      2.94 o 
  -7   1   5      191.17      200.93     10.11 o 
  -6   1   5      103.76      110.25     16.13 o 
  -5   1   5      279.11      266.43      5.60 o 
  -4   1   5     1964.65     2045.91     13.51 o 
  -3   1   5      479.71      501.21      3.21 o 
  -2   1   5      843.95      801.86      6.53 o 
  -1   1   5       23.54       26.67      1.38 o 
   0   1   5     3743.63     4175.43     23.14 o 
   1   1   5      151.18      152.11      3.05 o 
   2   1   5      190.41      257.22      6.14 o 
   3   1   5       78.93       76.09      3.49 o 
   4   1   5       19.52       11.24      2.05 o 
   5   1   5        2.25        3.72      1.82 o 
   6   1   5      172.69      176.25      8.39 o 
   7   1   5       28.36       26.09      3.89 o 
  -9   2   5        2.60        1.13      5.80 o 
  -8   2   5       12.62       19.70      6.84 o 
  -7   2   5       17.50       17.98      5.21 o 
  -6   2   5       21.76       27.52      5.58 o 
  -5   2   5        7.74        6.98      1.56 o 
  -4   2   5      611.65      662.54     10.70 o 
  -3   2   5       91.85      107.68      4.86 o 
  -2   2   5      509.00      526.40      5.70 o 
  -1   2   5      238.37      238.68      2.03 o 
   0   2   5      722.64      858.99      5.13 o 
   1   2   5       30.25       29.11      3.40 o 
   2   2   5        0.37        0.05      3.08 o 
   3   2   5      105.29       91.34      3.74 o 
   4   2   5      405.78      389.50      6.93 o 
   5   2   5       67.05       71.41      5.25 o 
   6   2   5      172.07      166.29      8.32 o 
   7   2   5       53.07       52.12      8.66 o 
  -9   3   5        2.67        5.39      3.03 o 
  -8   3   5       20.85       28.37      4.75 o 
  -7   3   5      213.06      217.10     15.83 o 
  -6   3   5       16.19        9.73      3.04 o 
  -5   3   5        9.85        9.71      1.97 o 
  -4   3   5     1805.37     1982.68     22.07 o 
  -3   3   5       11.79        6.05      1.11 o 
  -2   3   5     1276.91     1398.08      9.67 o 
  -1   3   5      248.24      211.11      4.20 o 
   0   3   5     2561.90     2815.65     17.19 o 
   1   3   5       48.45       45.27      3.54 o 
   2   3   5        3.04        3.92      1.08 o 
   3   3   5     1098.01     1043.67     10.10 o 
   4   3   5       44.21       45.82      3.32 o 
   5   3   5       58.50       62.75      4.13 o 
   6   3   5        6.56        8.21      3.08 o 
   7   3   5       92.19       98.18      7.22 o 
  -9   4   5       29.38       23.19      6.30 o 
  -8   4   5        0.80        5.15      4.02 o 
  -7   4   5        1.75       -1.45      2.66 o 
  -6   4   5        1.24        6.03      1.71 o 
  -5   4   5       51.63       49.16      6.33 o 
  -4   4   5       33.69       25.66      7.61 o 
  -3   4   5      229.59      218.17      4.55 o 
  -2   4   5      102.45      126.94      5.49 o 
  -1   4   5        2.08        4.15      1.56 o 
   0   4   5      779.11      770.29     10.94 o 
   1   4   5      118.10      129.17      3.30 o 
   2   4   5       85.77       78.67      3.83 o 
   3   4   5       33.31       24.35      2.40 o 
   4   4   5      191.33      185.17      7.83 o 
   5   4   5       49.67       58.54      5.79 o 
   6   4   5        6.85        8.40      4.17 o 
   7   4   5       28.46       30.37      5.06 o 
  -9   5   5       20.35       26.66      6.88 o 
  -8   5   5      211.63      164.87     18.06 o 
  -7   5   5      101.05      104.09      9.42 o 
  -6   5   5      150.92      148.43      8.67 o 
  -5   5   5       73.14       87.66      6.34 o 
  -4   5   5      543.92      561.32      6.76 o 
  -3   5   5       38.66       45.64      3.12 o 
  -2   5   5       15.66       10.78      2.19 o 
  -1   5   5      132.37      135.39      6.53 o 
   0   5   5      863.35      887.29     10.93 o 
   1   5   5       66.03       62.04      2.32 o 
   2   5   5     1680.79     1698.31     13.40 o 
   3   5   5      200.14      206.43      6.24 o 
   4   5   5      237.09      227.55      6.39 o 
   5   5   5      115.05      119.43      5.24 o 
   6   5   5       12.50        3.60      2.79 o 
   7   5   5       56.80       68.13      6.29 o 
  -9   6   5       60.29       65.98     14.44 o 
  -8   6   5       17.09        9.35      4.64 o 
  -7   6   5       10.67        7.74      3.44 o 
  -6   6   5      289.45      292.01     11.39 o 
  -5   6   5       44.28       49.39      4.44 o 
  -4   6   5       59.58       54.91      3.88 o 
  -3   6   5       60.03       53.46      3.35 o 
  -2   6   5        4.22        5.33      1.56 o 
  -1   6   5        1.27        2.04      0.96 o 
   0   6   5       42.14       42.45      1.43 o 
   1   6   5       11.78       10.30      2.34 o 
   2   6   5      284.95      269.75      6.38 o 
   3   6   5      160.16      172.55      5.44 o 
   4   6   5        0.00        2.78      2.18 o 
   5   6   5        0.42        3.94      1.74 o 
   6   6   5      122.49      127.35      8.10 o 
   7   6   5       42.72       50.63      7.79 o 
  -8   7   5      183.98      135.53     22.31 o 
  -7   7   5       16.13       15.37      5.22 o 
  -6   7   5      469.43      484.93     11.03 o 
  -5   7   5      187.89      179.19      5.96 o 
  -4   7   5       65.49       65.87      4.17 o 
  -3   7   5      121.42      110.26      6.24 o 
  -2   7   5      308.97      288.23      4.64 o 
  -1   7   5       12.93       10.92      1.50 o 
   0   7   5       33.95       40.93      1.85 o 
   1   7   5      137.17      147.89      3.75 o 
   2   7   5     1293.20     1303.74     16.20 o 
   3   7   5       28.37       27.51      3.12 o 
   4   7   5      452.18      441.63      9.61 o 
   5   7   5       86.32      101.26     11.07 o 
   6   7   5       32.46       28.58      5.66 o 
  -8   8   5       18.81       14.65      5.37 o 
  -7   8   5        2.79        2.29      3.28 o 
  -6   8   5      108.77      114.91     11.33 o 
  -5   8   5       15.32       16.28      3.73 o 
  -4   8   5       40.20       39.98      4.38 o 
  -3   8   5       23.97       25.04      2.69 o 
  -2   8   5       76.83       83.53      3.69 o 
  -1   8   5      138.94      146.32      3.48 o 
   0   8   5       63.36       62.34      2.62 o 
   1   8   5       18.00       22.15      2.22 o 
   2   8   5      196.50      181.99      4.44 o 
   3   8   5        6.48        6.04      1.77 o 
   4   8   5      706.65      709.22     13.01 o 
   5   8   5       25.26       23.28      4.61 o 
   6   8   5      102.36       91.95      7.81 o 
  -8   9   5       14.55       22.91      5.31 o 
  -7   9   5       31.65       17.74      6.38 o 
  -6   9   5       46.24       48.66      5.14 o 
  -5   9   5       10.09       11.92      6.43 o 
  -4   9   5       72.24       63.32      4.31 o 
  -3   9   5        7.95        4.72      1.65 o 
  -2   9   5      223.98      204.76      5.11 o 
  -1   9   5        5.16        5.59      2.17 o 
   0   9   5        1.02       -2.39      3.13 o 
   1   9   5       27.59       18.17      2.72 o 
   2   9   5       60.96       61.83      5.84 o 
   3   9   5      115.24      115.50      6.74 o 
   4   9   5        9.76       14.42      3.88 o 
   5   9   5       85.01       81.48      6.02 o 
   6   9   5      105.94       94.52     12.03 o 
  -7  10   5        9.77       13.55      4.05 o 
  -6  10   5        1.92        2.01      4.13 o 
  -5  10   5        3.74        2.48      1.54 o 
  -4  10   5       88.86       96.95      9.01 o 
  -3  10   5       87.73       94.16      4.71 o 
  -2  10   5      151.22      130.50      7.37 o 
  -1  10   5       33.45       32.55      4.75 o 
   0  10   5       41.33       32.19      3.70 o 
   1  10   5       32.84       30.09      4.45 o 
   2  10   5       86.66       94.83      6.78 o 
   3  10   5        0.90        0.63      2.10 o 
   4  10   5       73.34       74.45      6.68 o 
   5  10   5       14.42       12.67      3.16 o 
  -7  11   5       44.35       47.26      6.73 o 
  -6  11   5       23.36       16.48      4.51 o 
  -5  11   5        0.27        6.97      2.52 o 
  -4  11   5       40.31       42.48      8.50 o 
  -3  11   5        0.97        2.23      2.44 o 
  -2  11   5       10.03        6.61      4.25 o 
  -1  11   5        7.24       12.62      3.71 o 
   0  11   5      359.59      345.16     13.82 o 
   1  11   5       25.83       33.96      4.39 o 
   2  11   5       49.03       59.12      5.04 o 
   3  11   5      209.50      201.99     10.14 o 
   4  11   5      259.87      284.25     13.56 o 
   5  11   5       47.35       39.91      6.88 o 
  -6  12   5       42.58       36.02      7.19 o 
  -5  12   5       10.77       12.60     11.36 o 
  -4  12   5        0.29        1.34      6.38 o 
  -3  12   5       36.86       35.84      5.28 o 
  -2  12   5       11.88        8.32      2.62 o 
  -1  12   5        6.55        2.16      3.63 o 
   0  12   5       17.19        9.33      3.07 o 
   1  12   5        8.59        9.30      2.46 o 
   2  12   5       57.91       49.75      4.56 o 
   3  12   5       85.48       94.91      6.22 o 
   4  12   5        3.72       10.39      2.53 o 
  -6  13   5        4.51       13.80      4.03 o 
  -5  13   5       16.77       14.96      7.23 o 
  -4  13   5       30.07       35.27      6.78 o 
  -3  13   5       75.39       67.05      8.05 o 
  -2  13   5       37.28       30.11      4.25 o 
  -1  13   5       23.50       15.60      4.97 o 
   0  13   5       21.19        7.43      3.42 o 
   1  13   5       73.21       73.18      9.70 o 
   2  13   5        0.12        4.07      1.78 o 
   3  13   5        2.31        7.81      2.89 o 
   4  13   5       86.00       88.08     12.02 o 
  -5  14   5        1.44        2.01      6.69 o 
  -4  14   5       23.63       18.11      4.95 o 
  -3  14   5        6.01        8.85      4.24 o 
  -2  14   5       51.45       41.84      4.50 o 
  -1  14   5       26.09       18.98      3.36 o 
   0  14   5        7.30        8.60      3.56 o 
   1  14   5       44.42       39.60      5.91 o 
   2  14   5        9.55        9.11      3.14 o 
   3  14   5        0.85        5.85      3.04 o 
  -4  15   5       46.07       23.63      6.60 o 
  -3  15   5        2.01       -0.30      3.83 o 
  -2  15   5       43.59       32.23      5.04 o 
  -1  15   5        1.52        4.85      4.84 o 
   0  15   5        0.15        1.25      3.54 o 
   1  15   5        2.95        1.09      2.95 o 
   2  15   5        7.14       12.05      4.76 o 
  -1  16   5       26.78       13.49      6.34 o 
  -9   0   6       22.05       11.21      4.95 o 
  -8   0   6       12.12       18.47     10.01 o 
  -7   0   6      161.56      190.78     19.63 o 
  -6   0   6     1007.76     1072.51     25.31 o 
  -5   0   6       34.41       31.61      5.29 o 
  -4   0   6     1074.14     1140.67      7.21 o 
  -3   0   6       55.71       44.11      2.65 o 
  -2   0   6       89.00       95.61      3.19 o 
  -1   0   6        2.32        1.37      1.91 o 
   0   0   6      103.68      136.69      4.17 o 
   1   0   6      158.13      147.20      4.82 o 
   2   0   6     1795.55     1796.29     26.14 o 
   3   0   6       18.93       19.81      6.69 o 
   4   0   6      219.47      198.69      7.96 o 
   5   0   6       61.12       71.69      5.93 o 
   6   0   6       71.73       62.32      6.30 o 
   7   0   6       28.30       20.01      9.83 o 
  -9   1   6        0.17        4.18      5.84 o 
  -8   1   6        8.19        7.31      3.65 o 
  -7   1   6        5.26        4.40      1.66 o 
  -6   1   6       31.63       27.34      4.70 o 
  -5   1   6        2.47        1.73      1.68 o 
  -4   1   6      216.79      210.21      7.54 o 
  -3   1   6       55.78       50.43      2.58 o 
  -2   1   6       16.72       18.13      1.32 o 
  -1   1   6        6.06        4.94      1.10 o 
   0   1   6        0.01        4.50      1.62 o 
   1   1   6       99.61       80.97      4.48 o 
   2   1   6        4.36        6.54      1.92 o 
   3   1   6        2.75       11.12      2.85 o 
   4   1   6       15.63       13.20      3.54 o 
   5   1   6        0.04        2.92      2.53 o 
   6   1   6       49.03       61.92      7.79 o 
   7   1   6        0.01        1.10      2.92 o 
  -9   2   6       22.61       15.31      3.96 o 
  -8   2   6       13.62        7.98      3.85 o 
  -7   2   6      124.64      131.89     21.60 o 
  -6   2   6      229.32      223.53     10.58 o 
  -5   2   6       11.47       11.46      4.10 o 
  -4   2   6      239.25      206.71      7.64 o 
  -3   2   6       42.37       47.04      2.43 o 
  -2   2   6      359.80      379.73      5.76 o 
  -1   2   6      223.66      213.08      3.85 o 
   0   2   6      231.63      219.31      2.65 o 
   1   2   6      291.20      268.32      5.24 o 
   2   2   6        0.25        3.79      1.88 o 
   3   2   6      181.71      172.09      4.64 o 
   4   2   6        6.19       11.75      2.98 o 
   5   2   6       22.42       30.43      4.48 o 
   6   2   6      196.33      186.37      9.27 o 
   7   2   6        2.03        1.64      3.98 o 
  -9   3   6        0.77        4.66      2.16 o 
  -8   3   6       79.68       75.40     11.97 o 
  -7   3   6        1.84        3.52      5.26 o 
  -6   3   6       14.66       13.52      3.32 o 
  -5   3   6        4.40        2.99      1.53 o 
  -4   3   6        8.15        3.84      3.00 o 
  -3   3   6        0.52        0.74      0.68 o 
  -2   3   6      327.44      347.56      3.87 o 
  -1   3   6        6.45        5.59      2.10 o 
   0   3   6      179.23      215.39      7.88 o 
   1   3   6        0.50        4.12      3.16 o 
   2   3   6       52.19       59.84      3.84 o 
   3   3   6        0.79        4.43      1.63 o 
   4   3   6        3.60        2.97      1.56 o 
   5   3   6        1.65        1.13      1.61 o 
   6   3   6       58.13       46.89      4.71 o 
   7   3   6        4.42        3.89      2.61 o 
  -9   4   6       14.53        9.31      4.96 o 
  -8   4   6      192.93      206.72     22.02 o 
  -7   4   6       78.68       82.35     13.89 o 
  -6   4   6       19.64       15.16      4.50 o 
  -5   4   6        7.85       11.17      3.95 o 
  -4   4   6       63.13       65.88     10.47 o 
  -3   4   6       73.54       72.10      4.51 o 
  -2   4   6      722.62      798.84      9.57 o 
  -1   4   6      578.69      608.29      8.74 o 
   0   4   6     1203.49     1227.15     11.50 o 
   1   4   6      890.52      916.29      7.15 o 
   2   4   6        1.14        6.72      1.85 o 
   3   4   6      530.62      536.67     10.42 o 
   4   4   6      411.64      451.23      9.73 o 
   5   4   6      112.12      121.22      6.53 o 
   6   4   6      202.66      189.14      7.49 o 
  -9   5   6        0.33        3.61      3.15 o 
  -8   5   6      155.79      131.37     25.33 o 
  -7   5   6        0.99        3.14      2.56 o 
  -6   5   6       46.08       27.42      6.06 o 
  -5   5   6        7.87       13.30      3.91 o 
  -4   5   6      132.30      120.63      8.21 o 
  -3   5   6      213.40      219.86      5.77 o 
  -2   5   6      987.26     1060.95     10.18 o 
  -1   5   6        3.77        3.84      2.29 o 
   0   5   6       30.82       33.35      4.68 o 
   1   5   6      368.41      367.11      8.90 o 
   2   5   6      143.36      143.33      5.49 o 
   3   5   6       34.16       30.80      2.69 o 
   4   5   6       27.41       27.55      3.51 o 
   5   5   6        4.33        7.74      2.18 o 
   6   5   6       32.00       41.32      5.45 o 
  -9   6   6        5.34        2.50      2.30 o 
  -8   6   6      324.71      324.38     13.61 o 
  -7   6   6       78.54       68.88     12.12 o 
  -6   6   6       73.65      100.28     15.03 o 
  -5   6   6       15.77       13.71      3.30 o 
  -4   6   6      180.36      181.92      7.54 o 
  -3   6   6       60.62       46.77      6.85 o 
  -2   6   6       25.53       27.93      3.48 o 
  -1   6   6       37.54       52.12      4.51 o 
   0   6   6      598.16      613.75     10.23 o 
   1   6   6        2.96        4.21      2.36 o 
   2   6   6     2548.05     2651.63     33.95 o 
   3   6   6      256.93      257.15     10.98 o 
   4   6   6      341.28      371.13      8.97 o 
   5   6   6       12.60        5.29      2.91 o 
   6   6   6       13.29       10.46      4.24 o 
  -8   7   6       43.34       41.35      8.29 o 
  -7   7   6       20.18       14.83      5.46 o 
  -6   7   6       16.62       13.85      3.16 o 
  -5   7   6        0.63        3.21      2.99 o 
  -4   7   6       94.15       85.48      4.46 o 
  -3   7   6       49.43       47.51      6.15 o 
  -2   7   6      104.15       90.96      7.93 o 
  -1   7   6       20.87       22.53      3.51 o 
   0   7   6      973.19      994.73     15.45 o 
   1   7   6        8.47       10.40      2.92 o 
   2   7   6       19.86       18.61      3.08 o 
   3   7   6        1.78        5.08      2.52 o 
   4   7   6      202.33      201.44     10.76 o 
   5   7   6       18.98       17.77      2.88 o 
   6   7   6       44.57       48.82      7.66 o 
  -8   8   6       25.74       17.49      7.55 o 
  -7   8   6       15.26       13.38      6.38 o 
  -6   8   6        0.78        1.74      1.64 o 
  -5   8   6        0.03        0.93      3.74 o 
  -4   8   6       14.62        8.91      3.43 o 
  -3   8   6       30.71       32.40      4.13 o 
  -2   8   6       22.76       17.09      5.94 o 
  -1   8   6        6.05       10.75      3.05 o 
   0   8   6      619.44      664.04     11.75 o 
   1   8   6        0.20        3.73      1.65 o 
   2   8   6      211.39      203.45      7.21 o 
   3   8   6       81.63       86.33      5.98 o 
   4   8   6      259.20      279.37      9.44 o 
   5   8   6        1.93        3.62      2.07 o 
  -8   9   6        0.20       -6.49      6.49 o 
  -7   9   6       40.93       36.52      8.12 o 
  -6   9   6        0.63        4.74      2.25 o 
  -5   9   6        7.43        6.90      7.55 o 
  -4   9   6       11.08        7.76      2.62 o 
  -3   9   6        1.32        2.96      2.29 o 
  -2   9   6      518.09      495.66     13.42 o 
  -1   9   6       34.86       31.05      3.60 o 
   0   9   6      662.63      641.94     11.49 o 
   1   9   6       51.84       55.83      4.52 o 
   2   9   6       98.71      108.03      6.55 o 
   3   9   6        0.29        5.11      2.73 o 
   4   9   6       73.74       68.54      5.29 o 
   5   9   6        5.49        8.56      2.47 o 
  -7  10   6        2.34       28.21     10.59 o 
  -6  10   6        4.04        5.47      3.90 o 
  -5  10   6        0.40       -2.38      2.93 o 
  -4  10   6       14.01       10.96      3.40 o 
  -3  10   6        4.43        4.19      3.78 o 
  -2  10   6      109.52       96.93      7.78 o 
  -1  10   6      298.13      330.54     13.95 o 
   0  10   6      278.75      327.81      9.67 o 
   1  10   6      457.55      455.38     11.12 o 
   2  10   6      582.22      574.41     18.69 o 
   3  10   6      215.38      228.20     10.35 o 
   4  10   6       66.24       69.82      5.60 o 
   5  10   6      124.13      132.48     16.83 o 
  -7  11   6        6.09       -1.08      6.41 o 
  -6  11   6       10.01        5.52      2.76 o 
  -5  11   6       15.93       12.98      7.21 o 
  -4  11   6       25.10       31.88      6.24 o 
  -3  11   6        2.18        4.51      2.24 o 
  -2  11   6       57.11       49.28      7.68 o 
  -1  11   6       62.46       80.63      9.97 o 
   0  11   6      112.49      100.12      6.61 o 
   1  11   6       13.60        8.44      3.69 o 
   2  11   6        5.99        6.89      2.81 o 
   3  11   6        2.79        5.35      2.63 o 
   4  11   6       27.54       28.99      7.46 o 
  -6  12   6      112.41      100.22     23.21 o 
  -5  12   6       41.52       28.03      6.02 o 
  -4  12   6       31.55       23.96      4.81 o 
  -3  12   6       13.60       14.56      3.56 o 
  -2  12   6       25.06       23.86      7.47 o 
  -1  12   6      145.57      166.72     24.28 o 
   0  12   6       34.07       40.31      4.46 o 
   1  12   6       46.12       46.07      4.42 o 
   2  12   6      180.44      175.28      8.61 o 
   3  12   6       65.04       62.33      5.42 o 
   4  12   6        0.36        9.43      3.78 o 
  -5  13   6        1.68        3.03      3.94 o 
  -4  13   6       25.53       26.79     10.07 o 
  -3  13   6        3.71        5.86      2.42 o 
  -2  13   6       32.72       22.71      5.60 o 
  -1  13   6       20.15       19.91      2.78 o 
   0  13   6       45.88       42.09      5.06 o 
   1  13   6       23.67       26.53      4.69 o 
   2  13   6        3.11        9.40      2.95 o 
   3  13   6        7.12        6.74      3.16 o 
  -4  14   6       13.84       16.93      7.44 o 
  -3  14   6       25.51       15.30      6.65 o 
  -2  14   6       12.22        6.20      2.32 o 
  -1  14   6        0.14        4.07      3.26 o 
   0  14   6        9.64       10.63      7.90 o 
   1  14   6        2.96        6.50      3.70 o 
   2  14   6       45.34       54.78      8.48 o 
  -3  15   6       10.03       11.21      6.80 o 
  -2  15   6       51.52       56.50      9.96 o 
  -1  15   6       11.66       10.32      7.15 o 
   0  15   6       27.97       23.79      5.13 o 
  -9   1   7        7.46        2.18      5.39 o 
  -8   1   7      456.33      481.80     13.74 o 
  -7   1   7       61.03       58.09      9.48 o 
  -6   1   7       30.79       28.47      6.34 o 
  -5   1   7       19.36       19.59      6.38 o 
  -4   1   7      246.15      237.96      6.43 o 
  -3   1   7       40.73       42.41      1.92 o 
  -2   1   7       84.73       84.84      2.58 o 
  -1   1   7      268.92      253.50      4.10 o 
   0   1   7        0.01        2.47      2.13 o 
   1   1   7        6.72        9.61      2.00 o 
   2   1   7       60.14       31.16      7.84 o 
   3   1   7      205.71      182.68      4.70 o 
   4   1   7     1154.90     1130.64     17.62 o 
   5   1   7        1.19        6.42      3.85 o 
   6   1   7       77.14       76.95      7.33 o 
  -9   2   7        2.14        1.91      2.71 o 
  -8   2   7       26.56       20.83      5.15 o 
  -7   2   7        4.07        8.46      4.12 o 
  -6   2   7       12.33       11.85      2.69 o 
  -5   2   7       98.01       91.79     16.45 o 
  -4   2   7      114.64      115.48      7.11 o 
  -3   2   7      123.74      138.72      2.96 o 
  -2   2   7      901.49      900.44      6.15 o 
  -1   2   7      415.01      439.23      5.07 o 
   0   2   7      140.46      138.71      2.71 o 
   1   2   7        1.67        4.12      2.27 o 
   2   2   7      215.13      200.67      4.65 o 
   3   2   7       63.37       70.54      4.04 o 
   4   2   7       19.38       17.43      3.00 o 
   5   2   7       50.28       47.94      4.63 o 
   6   2   7       23.36       23.46      4.33 o 
  -9   3   7        6.49        1.93      2.00 o 
  -8   3   7       90.23       86.27     14.41 o 
  -7   3   7        4.31        1.91      2.38 o 
  -6   3   7       37.27       20.21      9.20 o 
  -5   3   7        0.17        0.90      5.39 o 
  -4   3   7      297.05      331.60     10.53 o 
  -3   3   7      123.99      113.17      2.62 o 
  -2   3   7      119.65      125.04      4.58 o 
  -1   3   7      141.63      177.91      4.69 o 
   0   3   7       53.54       50.20      3.40 o 
   1   3   7      296.67      309.64     13.25 o 
   2   3   7        2.65        1.23      2.13 o 
   3   3   7       84.71       88.06      6.20 o 
   4   3   7      252.07      247.62      8.90 o 
   5   3   7       18.32       23.29      6.42 o 
   6   3   7       32.66       22.88      7.11 o 
  -9   4   7        2.52        2.95      2.48 o 
  -8   4   7        2.10        5.45      5.18 o 
  -7   4   7       54.29       48.42      9.08 o 
  -6   4   7        6.92        6.42      2.67 o 
  -5   4   7        0.32       -0.27      1.76 o 
  -4   4   7      562.19      549.37     11.75 o 
  -3   4   7      105.87      104.90      3.78 o 
  -2   4   7       25.54       41.38      2.94 o 
  -1   4   7        4.70        6.95      2.11 o 
   0   4   7     1338.99     1317.86     20.72 o 
   1   4   7        3.34       -0.84      2.13 o 
   2   4   7      639.10      633.41     13.12 o 
   3   4   7        0.68        5.54      2.64 o 
   4   4   7        2.15        9.48      3.11 o 
   5   4   7       20.83       17.99      3.14 o 
   6   4   7       45.99       59.12      6.73 o 
  -8   5   7       16.74       13.05      6.34 o 
  -7   5   7       10.48        8.57      3.57 o 
  -6   5   7       30.24       32.24      6.38 o 
  -5   5   7       10.92       12.46      2.85 o 
  -4   5   7      346.42      356.02     14.07 o 
  -3   5   7       79.95       73.82      4.54 o 
  -2   5   7       14.95       11.95      2.03 o 
  -1   5   7      141.32      138.52      6.55 o 
   0   5   7       71.59       71.79      5.05 o 
   1   5   7      171.73      160.78      6.60 o 
   2   5   7      516.88      538.72      8.25 o 
   3   5   7       11.33       10.23      2.57 o 
   4   5   7      198.77      207.82      9.35 o 
   5   5   7        2.60        6.99      3.02 o 
   6   5   7        0.92        7.51      3.80 o 
  -8   6   7       13.53        8.69      4.79 o 
  -7   6   7       55.41       50.48      7.53 o 
  -6   6   7       52.94       56.19      9.51 o 
  -5   6   7        5.08       11.59      8.62 o 
  -4   6   7      281.52      277.46     13.72 o 
  -3   6   7      221.43      208.03     14.63 o 
  -2   6   7       83.50       78.38      5.11 o 
  -1   6   7       23.38       22.08      2.70 o 
   0   6   7      101.08       97.19      7.09 o 
   1   6   7       32.19       28.72      3.87 o 
   2   6   7      421.47      380.33     11.60 o 
   3   6   7        2.02        1.54      1.81 o 
   4   6   7        9.81        8.01      3.18 o 
   5   6   7       25.27       23.40      3.51 o 
  -8   7   7       34.52       47.61     11.09 o 
  -7   7   7       27.07       34.20      8.69 o 
  -6   7   7       25.89       32.50      8.54 o 
  -5   7   7       42.28       49.62      9.04 o 
  -4   7   7      805.66      817.04     20.64 o 
  -3   7   7       72.45       58.38      6.84 o 
  -2   7   7        5.38        3.41      2.05 o 
  -1   7   7      257.26      249.29      8.00 o 
   0   7   7       17.50       15.26      3.19 o 
   1   7   7       58.69       59.26      4.74 o 
   2   7   7      354.51      366.06     10.41 o 
   3   7   7       46.39       41.84      4.89 o 
   4   7   7       47.85       44.25      5.83 o 
   5   7   7       10.47        9.01      2.92 o 
  -8   8   7        4.33       -3.98      6.38 o 
  -7   8   7        5.93       24.00      9.27 o 
  -6   8   7       12.92        8.33      6.32 o 
  -5   8   7       24.32       27.05      8.77 o 
  -4   8   7      106.14      102.87     10.97 o 
  -3   8   7       46.09       40.95      8.19 o 
  -2   8   7      176.20      164.94      5.57 o 
  -1   8   7      287.43      309.18      6.68 o 
   0   8   7     1196.53     1193.31     24.15 o 
   1   8   7       41.67       43.65      4.08 o 
   2   8   7       41.06       33.23      4.39 o 
   3   8   7       18.19       15.74      4.00 o 
   4   8   7        2.15        3.11      2.64 o 
   5   8   7       40.55       30.38      5.30 o 
  -7   9   7       11.13       13.87      6.99 o 
  -6   9   7       14.94       26.66      9.51 o 
  -5   9   7       27.44       20.85     13.47 o 
  -4   9   7      224.74      191.98      9.77 o 
  -3   9   7      171.84      177.70     10.80 o 
  -2   9   7      429.53      523.69     17.03 o 
  -1   9   7       99.22      104.32      6.31 o 
   0   9   7        8.80        9.49      3.00 o 
   1   9   7      146.72      166.28     14.18 o 
   2   9   7       39.89       45.15      4.40 o 
   3   9   7       24.46       19.39      2.69 o 
   4   9   7        2.25        8.43      2.29 o 
  -7  10   7        1.46       11.09      7.57 o 
  -6  10   7        8.78        5.90      3.81 o 
  -5  10   7       11.01       16.38      5.19 o 
  -4  10   7       30.55       27.12      6.17 o 
  -3  10   7       33.33       37.92      7.36 o 
  -2  10   7      402.21      382.45     14.55 o 
  -1  10   7       47.71       49.10      5.73 o 
   0  10   7      160.38      146.85      7.81 o 
   1  10   7        2.17        6.36      2.71 o 
   2  10   7        8.56        3.78      3.12 o 
   3  10   7        3.07        5.94      2.86 o 
   4  10   7        0.11        4.12      1.95 o 
  -6  11   7        9.45        6.96      7.26 o 
  -5  11   7        8.63        6.44      5.85 o 
  -4  11   7       15.83       17.98      3.85 o 
  -3  11   7      130.63      141.25     16.98 o 
  -2  11   7      287.09      331.68     16.50 o 
  -1  11   7       22.71       29.25      5.40 o 
   0  11   7       93.00       90.20      6.74 o 
   1  11   7      125.75      129.07      6.72 o 
   2  11   7       12.26       12.02      3.32 o 
   3  11   7        4.31        6.14      2.91 o 
  -5  12   7        2.36        4.93      3.38 o 
  -4  12   7        0.05        1.21      4.00 o 
  -3  12   7       50.83       58.84      9.14 o 
  -2  12   7      107.80      106.46     18.25 o 
  -1  12   7       45.60       52.17      6.89 o 
   0  12   7       16.93       13.67      2.61 o 
   1  12   7       29.37       30.60      5.18 o 
   2  12   7       40.83       40.52      5.81 o 
   3  12   7       20.12       19.63      3.73 o 
  -5  13   7       11.10        4.19      4.59 o 
  -4  13   7       19.17       23.13      6.32 o 
  -3  13   7       16.73       17.78      8.58 o 
  -2  13   7       77.09       83.31      9.79 o 
  -1  13   7       29.71       22.91      4.21 o 
   0  13   7       49.81       48.18      5.90 o 
   1  13   7       11.32        9.72      2.89 o 
   2  13   7        5.97       10.57      3.17 o 
  -3  14   7        0.18        0.76      3.67 o 
  -2  14   7        0.25        0.71      5.18 o 
  -1  14   7       14.75       11.80      2.78 o 
   0  14   7       11.90       17.78      8.75 o 
  -9   0   8        0.47        3.05      2.86 o 
  -8   0   8        6.55        3.17      4.60 o 
  -7   0   8      111.57       85.87     21.45 o 
  -6   0   8       63.11       53.68     15.73 o 
  -5   0   8      118.89      105.92     28.98 o 
  -4   0   8      825.07      911.21     19.59 o 
  -3   0   8      268.21      261.19      6.72 o 
  -2   0   8       91.45       77.10      4.95 o 
  -1   0   8       67.92       75.16      3.66 o 
   0   0   8      209.27      198.59      5.70 o 
   1   0   8      109.06      107.24      6.84 o 
   2   0   8      849.29      758.42     11.76 o 
   3   0   8        3.87        4.71      5.33 o 
   4   0   8       10.47       24.11      8.00 o 
   5   0   8      160.40      164.51     19.90 o 
  -9   1   8        3.97        6.91      3.71 o 
  -8   1   8       15.88       11.65      4.80 o 
  -7   1   8        1.05        1.64      2.40 o 
  -6   1   8        3.05        2.16      2.61 o 
  -5   1   8        9.44       12.05      4.13 o 
  -4   1   8      130.70      141.15      7.44 o 
  -3   1   8        0.57        2.74      1.27 o 
  -2   1   8      123.83      115.20      4.01 o 
  -1   1   8       20.98       18.82      2.91 o 
   0   1   8        7.51        7.87      2.88 o 
   1   1   8       66.57       48.31      3.38 o 
   2   1   8      160.73      125.43     10.03 o 
   3   1   8       36.01       38.91      4.65 o 
   4   1   8      148.22      141.75      7.23 o 
   5   1   8        4.47        8.79      5.37 o 
  -9   2   8        4.40        3.63      2.25 o 
  -8   2   8        3.29        4.19      5.80 o 
  -7   2   8       14.62       12.11      4.62 o 
  -6   2   8       28.13       28.06      5.51 o 
  -5   2   8        8.46        4.77      2.05 o 
  -4   2   8      187.31      191.73      9.66 o 
  -3   2   8      106.98      105.20      4.01 o 
  -2   2   8      857.16      838.88     13.74 o 
  -1   2   8      292.80      287.66      6.81 o 
   0   2   8      784.16      854.59     11.84 o 
   1   2   8       36.81       42.68      3.50 o 
   2   2   8      470.41      437.93     11.54 o 
   3   2   8       55.40       58.66      4.38 o 
   4   2   8      154.33      170.21      5.80 o 
   5   2   8        7.94        9.82      3.95 o 
  -8   3   8        0.97        5.69      3.79 o 
  -7   3   8        0.13        3.01      4.97 o 
  -6   3   8        8.54        9.72      3.61 o 
  -5   3   8        9.79       11.79      4.44 o 
  -4   3   8       82.70       91.55      7.19 o 
  -3   3   8        1.07        3.27      2.15 o 
  -2   3   8      198.44      183.14      4.79 o 
  -1   3   8       46.57       52.01      6.61 o 
   0   3   8      749.37      710.35     12.54 o 
   1   3   8       88.61       80.10      4.69 o 
   2   3   8       54.54       49.23      5.93 o 
   3   3   8        0.13        3.82      2.60 o 
   4   3   8       73.92       70.91      4.82 o 
   5   3   8        4.30        3.10      2.56 o 
  -8   4   8        0.05        3.36      4.75 o 
  -7   4   8        0.00       -1.55      3.56 o 
  -6   4   8        3.58        3.17      4.68 o 
  -5   4   8        1.55        2.40      3.67 o 
  -4   4   8        0.01        4.87      3.79 o 
  -3   4   8       32.43       34.11      2.71 o 
  -2   4   8      398.86      414.10      7.45 o 
  -1   4   8      269.29      256.58      6.09 o 
   0   4   8      975.03     1023.81     17.36 o 
   1   4   8        0.01        4.53      2.95 o 
   2   4   8       46.04       40.55      4.04 o 
   3   4   8      119.69      117.11      7.50 o 
   4   4   8       51.65       46.54      3.86 o 
   5   4   8        2.60        2.26      2.66 o 
  -8   5   8       28.05       18.78      8.35 o 
  -7   5   8        6.98        0.31      4.91 o 
  -6   5   8       15.51       13.76      8.04 o 
  -5   5   8        3.26        7.73      4.33 o 
  -4   5   8       29.21       22.61      6.18 o 
  -3   5   8        0.25        2.94      2.31 o 
  -2   5   8        3.76        2.64      1.96 o 
  -1   5   8       30.21       31.81      4.04 o 
   0   5   8      992.80      991.97     18.57 o 
   1   5   8        6.03        5.13      5.02 o 
   2   5   8       42.79       44.43      4.89 o 
   3   5   8      152.18      147.70      7.47 o 
   4   5   8       32.95       30.74      3.84 o 
   5   5   8        1.41        7.85      3.17 o 
  -8   6   8        2.64        2.05      5.95 o 
  -7   6   8       53.22       60.21      9.35 o 
  -6   6   8      444.16      461.02    113.53 o 
  -5   6   8      125.38      133.36      9.39 o 
  -4   6   8        0.81        0.12      3.79 o 
  -3   6   8      180.15      176.35      9.82 o 
  -2   6   8      252.59      240.24      6.20 o 
  -1   6   8       25.25       21.09      3.41 o 
   0   6   8      145.87      144.38     11.68 o 
   1   6   8        4.43        1.98      2.51 o 
   2   6   8       13.31        6.97      2.54 o 
   3   6   8        2.05        5.41      2.63 o 
   4   6   8       26.08       28.46      3.47 o 
   5   6   8       48.17       42.54      6.10 o 
  -8   7   8       10.20        8.23      7.34 o 
  -7   7   8        4.15        6.14      5.14 o 
  -6   7   8        0.66        1.20      5.14 o 
  -5   7   8       54.14       67.97      8.89 o 
  -4   7   8        0.00        6.49      4.79 o 
  -3   7   8        0.01       -1.47      3.83 o 
  -2   7   8      170.71      146.27      9.87 o 
  -1   7   8       18.20       17.74      4.49 o 
   0   7   8        0.04        3.62      2.12 o 
   1   7   8        4.21        3.36      2.21 o 
   2   7   8       14.76       14.92      3.74 o 
   3   7   8       12.22       11.99      3.07 o 
   4   7   8       38.09       36.97      4.34 o 
  -7   8   8       47.15       57.69     10.16 o 
  -6   8   8      205.29      204.54     12.75 o 
  -5   8   8      183.97      184.83     15.03 o 
  -4   8   8        7.37       13.45      7.65 o 
  -3   8   8      116.04      140.62      9.74 o 
  -2   8   8       10.02        7.75      2.46 o 
  -1   8   8      112.27      121.10      7.51 o 
   0   8   8       63.33       72.06      4.93 o 
   1   8   8       12.60       12.93      6.40 o 
   2   8   8       57.34       55.90      4.82 o 
   3   8   8        0.56        1.64      2.64 o 
   4   8   8        8.94       13.17      3.46 o 
  -7   9   8        1.26       -5.06      5.06 o 
  -6   9   8       34.87       36.70      5.27 o 
  -5   9   8       71.62       67.16      7.26 o 
  -4   9   8       15.61        8.06      3.96 o 
  -3   9   8       15.55       11.71      4.47 o 
  -2   9   8      341.85      311.86      9.32 o 
  -1   9   8        1.26        2.18      2.86 o 
   0   9   8       27.03       35.86      4.71 o 
   1   9   8      128.07      127.50      7.03 o 
   2   9   8        0.81        1.36      2.46 o 
   3   9   8        6.19        7.48      4.58 o 
  -6  10   8        3.70        6.17      4.21 o 
  -5  10   8        8.68        7.95      4.01 o 
  -4  10   8      179.11      201.34     26.64 o 
  -3  10   8        1.05        3.35      2.89 o 
  -2  10   8       51.43       57.40      6.09 o 
  -1  10   8      113.73      120.20      6.45 o 
   0  10   8      115.01      104.75      5.98 o 
   1  10   8        2.94        3.83      2.18 o 
   2  10   8       24.46       20.89      4.10 o 
   3  10   8       50.74       51.48      7.62 o 
  -5  11   8        0.46        2.46      5.24 o 
  -4  11   8      161.60      162.56     22.43 o 
  -3  11   8        9.62        8.60      5.68 o 
  -2  11   8      118.38      116.22      9.72 o 
  -1  11   8        0.00        7.35      2.33 o 
   0  11   8        1.90        5.20      2.76 o 
   1  11   8        1.32        8.61      2.65 o 
   2  11   8       40.69       49.95      5.42 o 
  -5  12   8       23.15       26.82     10.82 o 
  -4  12   8      262.70      236.92     59.54 o 
  -3  12   8       29.07       27.32     10.47 o 
  -2  12   8        3.20        6.53      5.29 o 
  -1  12   8        3.69        8.62      2.66 o 
   0  12   8        0.46        7.94      2.76 o 
   1  12   8        3.41        2.52      2.23 o 
  -3  13   8        0.78        7.58      3.71 o 
  -2  13   8        2.83        8.48      7.13 o 
  -1  13   8       12.34        5.81      3.48 o 
   0  13   8       10.03        7.25      3.32 o 
  -7   1   9       23.54       23.26      6.65 o 
  -6   1   9       56.55       65.89      7.26 o 
  -5   1   9       43.30       40.54      7.69 o 
  -4   1   9      321.44      335.93     14.45 o 
  -3   1   9       67.50       57.04      3.45 o 
  -2   1   9      314.69      327.08      9.13 o 
  -1   1   9        3.33        5.91      3.16 o 
   0   1   9      435.29      442.98     10.68 o 
   1   1   9       28.39       15.78      4.97 o 
   2   1   9       62.49       53.74      5.80 o 
   3   1   9      174.69      169.19      8.95 o 
   4   1   9       20.71       20.26      4.57 o 
  -8   2   9        3.64        6.14      4.17 o 
  -7   2   9        9.51        8.08      4.87 o 
  -6   2   9       21.20       20.29      8.23 o 
  -5   2   9        4.02       15.69      5.37 o 
  -4   2   9      107.84      101.83      7.30 o 
  -3   2   9        2.83        3.57      1.97 o 
  -2   2   9      503.95      490.77      7.30 o 
  -1   2   9       54.27       54.64      3.18 o 
   0   2   9      411.72      393.47     10.11 o 
   1   2   9        0.61        9.55      4.48 o 
   2   2   9        0.01        7.84      4.60 o 
   3   2   9       96.74      112.33      7.80 o 
   4   2   9       10.52       18.82      6.41 o 
  -8   3   9       24.58       20.56      7.38 o 
  -7   3   9       36.42       19.17      5.45 o 
  -6   3   9        7.34        3.28      4.06 o 
  -5   3   9       98.31      106.31      8.97 o 
  -3   3   9      227.92      236.27      6.58 o 
  -2   3   9     1027.97     1074.02     10.87 o 
  -1   3   9      250.07      256.51      7.36 o 
   0   3   9     1151.52     1104.76     27.33 o 
   1   3   9       84.39       92.02      7.61 o 
   2   3   9       80.11       83.60      5.63 o 
   3   3   9       83.72       76.01     14.14 o 
   4   3   9        4.50        8.13      4.01 o 
  -8   4   9       56.76       67.28     16.69 o 
  -7   4   9        1.19        1.08      4.95 o 
  -6   4   9        3.16       -1.51      4.06 o 
  -5   4   9       27.20       23.61      5.14 o 
  -4   4   9      125.71      127.33      9.35 o 
  -3   4   9       20.26       23.19      5.95 o 
  -2   4   9      234.34      219.44      6.78 o 
  -1   4   9        1.07       -0.21      2.07 o 
   0   4   9      178.77      192.31      9.34 o 
   1   4   9        5.88        7.84      2.96 o 
   2   4   9       92.75      109.54      6.49 o 
   3   4   9       34.19       37.41      5.35 o 
   4   4   9       22.24       18.48      3.22 o 
  -8   5   9       99.00       98.00     22.61 o 
  -7   5   9       53.77       53.25     10.55 o 
  -6   5   9       33.12       29.41      8.39 o 
  -5   5   9       54.24       57.19      8.50 o 
  -4   5   9      178.17      171.85     11.55 o 
  -3   5   9       80.22       79.99      4.82 o 
  -2   5   9        0.77        3.51      2.02 o 
  -1   5   9       70.39       63.58      4.07 o 
   0   5   9      216.51      211.46      6.32 o 
   1   5   9        8.58       11.59      3.94 o 
   2   5   9        0.00        9.68      2.68 o 
   3   5   9       89.09       83.44      5.45 o 
   4   5   9      186.54      209.64     23.92 o 
  -7   6   9       16.00        6.92      7.03 o 
  -6   6   9        1.65        2.59      5.22 o 
  -5   6   9       32.44       43.09      8.08 o 
  -4   6   9      116.55      106.35      9.62 o 
  -3   6   9        5.47       11.36      3.31 o 
  -2   6   9       42.08       44.06      3.98 o 
  -1   6   9       24.13       28.13      5.41 o 
   0   6   9        0.59        3.65      2.73 o 
   1   6   9        5.62        4.38      3.34 o 
   2   6   9        0.03        6.71      2.19 o 
   3   6   9       61.38       68.09      6.21 o 
   4   6   9        3.24        3.07      3.12 o 
  -7   7   9       55.67       65.19     13.02 o 
  -6   7   9        8.83        4.75      6.07 o 
  -5   7   9        2.14        9.20      5.41 o 
  -4   7   9       52.04       43.51      7.54 o 
  -3   7   9        0.53        4.48      2.92 o 
  -2   7   9       87.17       81.02      6.82 o 
  -1   7   9       50.31       40.19      4.19 o 
   0   7   9       19.29       33.49      4.36 o 
   1   7   9       22.52       19.05      3.54 o 
   2   7   9       88.29       96.44      5.61 o 
   3   7   9       61.85       67.08      6.09 o 
  -6   8   9        2.98       11.75      6.53 o 
  -5   8   9        1.24       -1.97      4.79 o 
  -4   8   9        7.14        4.64      4.91 o 
  -3   8   9        0.30       -4.71      4.71 o 
  -2   8   9       15.61       14.49      4.97 o 
  -1   8   9        0.93        2.91      2.41 o 
   0   8   9       12.01       16.67      3.23 o 
   1   8   9        2.19        5.32      2.18 o 
   2   8   9        0.29        5.74      2.66 o 
   3   8   9       10.39        7.12      5.32 o 
  -6   9   9        1.08        2.02      3.37 o 
  -5   9   9        9.52        5.00      4.01 o 
  -4   9   9       15.92       16.08      4.45 o 
  -3   9   9       41.98       38.57     11.88 o 
  -2   9   9       91.73      108.88      6.04 o 
  -1   9   9        5.39        1.90      2.93 o 
   0   9   9      141.35      138.30      6.86 o 
   1   9   9       12.57       11.73      3.32 o 
   2   9   9        0.87        3.73      3.15 o 
  -5  10   9        1.27        4.49      5.18 o 
  -4  10   9       97.20       85.20     17.66 o 
  -3  10   9       45.17       50.90      8.15 o 
  -2  10   9       11.86        1.86      3.19 o 
  -1  10   9        1.23        2.05      1.61 o 
   0  10   9        8.66        9.12      2.95 o 
   1  10   9        8.82       10.30      2.71 o 
   2  10   9       93.85      120.32     17.24 o 
  -4  11   9       26.10       13.52      4.79 o 
  -3  11   9       28.15       18.03      4.75 o 
  -2  11   9       66.75       82.18     13.68 o 
  -1  11   9       89.32       86.65      9.28 o 
   0  11   9       23.26       24.14      6.00 o 
   1  11   9       12.28       14.14      3.43 o 
  -3  12   9       32.63       34.56      7.62 o 
  -2  12   9        0.70        3.90      3.93 o 
  -1  12   9       11.06       13.46      5.84 o 
  -2   0  10       34.56       36.36      7.38 o 
  -1   0  10        6.17       11.09      4.48 o 
   0   0  10       86.86       81.00      9.78 o 
   1   0  10        0.73        2.13      5.56 o 
   2   0  10        6.71        8.58      6.80 o 
   3   0  10      114.30       99.12     13.41 o 
  -2   1  10        2.80        6.93      4.04 o 
  -1   1  10       10.61       13.15      3.59 o 
   0   1  10        6.67        3.18      5.85 o 
   1   1  10       39.79       34.20      5.85 o 
   2   1  10       36.93       23.83      9.04 o 
   3   1  10        1.74       -2.27     10.43 o 
  -2   2  10       30.08       30.61      4.92 o 
  -1   2  10       19.79       19.27      4.19 o 
   0   2  10        0.22       -1.88      2.96 o 
   1   2  10       72.93       71.91      9.24 o 
   2   2  10        9.32        7.46      5.08 o 
   3   2  10       63.33       62.19      8.33 o 
  -7   3  10        1.72        0.35      4.17 o 
  -6   3  10      141.78      174.59     11.28 o 
  -5   3  10       12.04       10.28      5.33 o 
  -2   3  10      138.56      130.77      9.24 o 
  -1   3  10       17.20       12.82      3.82 o 
   0   3  10        4.83        6.30      3.77 o 
   1   3  10       18.79       12.41      5.00 o 
   2   3  10        8.58        7.47      7.77 o 
   3   3  10        0.49        8.49      4.88 o 
  -7   4  10       51.87       56.34     10.05 o 
  -6   4  10       47.35       39.80      6.92 o 
  -5   4  10       62.18       72.22      7.81 o 
  -4   4  10      151.87      195.07     14.38 o 
  -3   4  10       83.63       85.93     13.41 o 
  -2   4  10      364.24      384.77     12.70 o 
  -1   4  10       27.48       30.45      5.38 o 
   0   4  10        7.51        9.58      9.68 o 
   1   4  10      144.96      162.39      8.57 o 
   2   4  10       16.59       21.64      4.65 o 
   3   4  10       39.60       31.28      6.54 o 
  -7   5  10       17.92       15.26      5.76 o 
  -6   5  10        2.31        0.43      3.52 o 
  -5   5  10       14.98        5.87      3.79 o 
  -4   5  10       46.63       48.07      5.80 o 
  -3   5  10      121.64      121.14      7.13 o 
  -2   5  10      180.42      162.81      8.77 o 
  -1   5  10        1.28        1.37      1.97 o 
   0   5  10      109.91      114.24      5.25 o 
   1   5  10        9.02       11.28      3.99 o 
   2   5  10       93.08      115.83      8.66 o 
   3   5  10        1.86        2.35      4.09 o 
  -6   6  10        0.00       -3.59      3.59 o 
  -5   6  10       17.13       26.51      6.34 o 
  -4   6  10        8.38       17.39      5.22 o 
  -3   6  10        1.18        1.47      4.41 o 
  -2   6  10       96.68       87.80      5.52 o 
  -1   6  10       25.33       14.30      4.47 o 
   0   6  10       58.66       60.27      4.44 o 
   1   6  10        4.48        6.68      3.46 o 
   2   6  10       98.41      101.26      8.54 o 
  -6   7  10       12.42       12.75      6.34 o 
  -5   7  10        2.98        8.31      4.56 o 
  -4   7  10       48.06       55.34      7.26 o 
  -3   7  10       46.56       45.35      4.83 o 
  -2   7  10        2.98        6.10      7.63 o 
  -1   7  10       11.24       12.53      3.15 o 
   0   7  10       59.33       72.43      4.72 o 
   1   7  10       28.09       31.39      4.44 o 
   2   7  10       43.77       45.68      6.16 o 
  -5   8  10        0.03       -3.56      4.17 o 
  -4   8  10        0.32       -0.23      3.75 o 
  -3   8  10        3.34        5.41      4.68 o 
  -2   8  10        2.98        7.24      4.39 o 
  -1   8  10        5.48        8.34      3.15 o 
   0   8  10       35.36       38.23      5.99 o 
   1   8  10        6.76        8.57      2.62 o 
  -5   9  10       14.84       22.53      8.31 o 
  -4   9  10       22.38       51.82     11.17 o 
  -3   9  10        5.44        0.18      3.56 o 
  -2   9  10        0.00        4.61      2.70 o 
  -1   9  10       11.87       12.41      3.06 o 
   0   9  10       21.34       17.48      2.91 o 
   1   9  10       16.68       17.42      3.57 o 
  -4  10  10       26.67       20.66      6.49 o 
  -3  10  10       27.69       28.58      7.31 o 
  -2  10  10       63.91       77.01      8.20 o 
  -1  10  10        0.01        5.20      2.87 o 
  -1   1  11       38.82       39.40      5.95 o 
   0   1  11        9.68       17.21      4.45 o 
   1   1  11       33.44       35.68      5.87 o 
   2   1  11        1.03        2.77      3.83 o 
  -2   2  11       58.83       60.09      8.04 o 
  -1   2  11        3.42       14.65      3.64 o 
   0   2  11        0.16        8.77      4.11 o 
   1   2  11       22.43       14.91      4.00 o 
   2   2  11       43.55       41.25      8.57 o 
  -2   3  11       65.91       57.69      7.46 o 
  -1   3  11      179.69      184.71     18.28 o 
   0   3  11      225.28      257.44     12.46 o 
   1   3  11        0.05       -1.95      3.17 o 
   2   3  11        1.52        4.90      7.73 o 
  -2   4  11       16.69        2.86      3.36 o 
  -1   4  11        0.75        3.11      7.71 o 
   0   4  11       53.40       60.39      7.07 o 
   1   4  11        0.08        4.32      4.46 o 
  -2   5  11       41.29       37.14      6.07 o 
  -1   5  11       42.85       54.45      8.39 o 
   0   5  11       15.71       20.67      6.80 o 
   1   5  11       32.43       23.42      5.23 o 
  -2   6  11       22.34       35.17      6.92 o 
  -1   6  11        1.15        6.96      4.17 o 
   0   6  11        0.61       -0.80      2.91 o 
   1   6  11        0.09        4.10      3.16 o 
  -5   7  11        9.37       11.75      6.72 o 
  -4   7  11      139.73      140.35     19.55 o 
  -3   7  11        7.60        5.37      4.17 o 
  -2   7  11        3.78        3.28      4.52 o 
  -1   7  11       11.15        2.16      4.75 o 
   0   7  11       27.84       24.37      5.61 o 
  -4   8  11       18.37        7.30      5.80 o 
  -3   8  11       22.48       24.04      7.65 o 
  -2   8  11      110.59      122.67     19.37 o 
  -1   8  11       13.33       16.52      4.08 o 
   0   0  12       11.28       16.19      7.54 o 
  -1   1  12       19.41       16.00      5.95 o 
   0   1  12       25.97       22.07      8.58 o 
  -1   2  12       36.71       41.93      8.73 o 
   0   2  12        4.59        3.47      3.94 o 
  -1   3  12        0.39       13.41      6.26 o 
   0   3  12       66.85       71.93     15.19 o 
  -1   4  12       50.14       52.25     13.49 o 
                                                 
